# Supplementary material for: SARS-CoV-2 infection of human lung epithelial cells induces TMPRSS-mediated acute fibrin deposition
Source: Nat Commun. 2023 Oct 11;14:6380. doi: 10.1038/s41467-023-42140-6 (PMC10567911; doi:10.1038/s41467-023-42140-6)
Supplement: Supplementary file 4 — Supplementary Data 1 [file 41467_2023_42140_MOESM4_ESM.xlsx]

## Sheet: Supplementary Data 1
		Protein abundance in samples
Accession	Description	C3146	C3189	C3263	C3267	R3151	R3188	R3232	R3248	H878	H902	H906
	Pulmonary Proteins
Q8IWL2	Pulmonary surfactant-associated protein A1	0	107.18	245.41	286.86	232.92	1626.81	405.86	0	0	0	0
Q8IWL1	Pulmonary surfactant-associated protein A2	29.19	107.18	245.41	286.86	232.92	1626.81	405.86	29.02	0	0	0
P07988	Pulmonary surfactant-associated protein B	214.99	51.71	107.19	167.68	19.41	398.93	23.11	53.34	501.35	61.33	0
P35247	Pulmonary surfactant-associated protein D	39.5	98.22	122.99	391.17	571.2	380.2	683.56	212.34	0	0	0
P15941	Mucin-1	41.78	31.2	63.22	212.54	0	118.35	35.17	237.89	1249.66	470.77	0
Q8WXI7	Mucin-16	0	0	21.87	139	0	42.41	0	33.74	2244.95	591.7	98.09
Q99102	Mucin-4	0	1.83	63.51	25.09	0	46.61	0	307.6	708.8	187.87	32.54
P98088	Mucin-5AC	6.03	2129.12	1135.09	2816.44	49.73	635.19	605.24	105.18	8421.62	7795.84	4548.66
Q9HC84	Mucin-5B	0	626.89	919.57	7693.04	135.68	1215.54	608.8	533.34	83228.3	9264.32	5962.7
	Common Plasma Proteins
P02768	Serum albumin	763818	300446	367826	398995	689508	244478	469947	553182	56555.7	199971	450911
P02787	Serotransferrin	33209.5	69911.5	30173.3	24696	39558.9	28926.1	39874.3	30263.8	7977.07	7018.42	22051.1
P00450	Ceruloplasmin	5033.85	12104.5	15057.9	3051.14	2828.28	4980.96	3531.73	1351.95	5285.12	3692.77	3243.39
P02788	Lactotransferrin	7.57	3928.91	14052.1	12439.3	6414.46	16588	16519.4	3125.6	171890	80333.9	65955.6
P00738	Haptoglobin	10050.2	67022.6	46840.4	4720.14	7856.33	7768.47	5447.12	1332.1	624.82	4470.19	19381.2
P69905	Hemoglobin subunit alpha	0	107.18	741.4	954.46	87.25	520.94	237.11	17.26	0	10.67	341.15
P68871	Hemoglobin subunit beta	0	116.42	1071.87	1277.83	122	391.17	185.13	34.23	296.36	0	985.87
P02790	Hemopexin	18877	21377.9	16868.3	4302.89	16100.9	9504.96	12069.1	5507.01	540.86	3822.34	6803.22
P02763	Alpha-1-acid glycoprotein 1	5068.81	3928.91	807.49	375.52	478.77	507.24	204	34.97	0	1116.47	823.71
P19652	Alpha-1-acid glycoprotein 2	97.36	108.05	54.6	23.13	34.01	71.74	34.18	40.93	0	91.13	0
P04217	Alpha-1B-glycoprotein	3128.69	1889.34	959.8	672.82	902.09	626.05	776.13	478.76	0	362.8	755.47
P08697	Alpha-2-antiplasmin	508.63	730.89	254.32	94.66	105.37	55.75	97.19	60.52	0	0	0
P02765	Alpha-2-HS-glycoprotein	2831.55	528.67	177.3	644.13	201.49	212.03	858.01	1034.43	101.75	159.8	194.8
P01023	Alpha-2-macroglobulin	11256.3	14877.9	9569.24	15881.6	3124.05	3907.09	2983.45	1346.99	296.36	451.34	3559.82
A8K2U0	Alpha-2-macroglobulin-like protein 1	0	215.22	52.01	100.92	97.6	1288.65	260.25	0	150.41	3.41	19.88
P02647	Apolipoprotein A-I	475.42	51.71	48.28	51.11	14.55	279.67	16.95	12.7	271.66	0	0
P06727	Apolipoprotein A-IV	73.59	39	0	53.2	0	13.25	8.08	0	0	0	0
P04114	Apolipoprotein B-100	92.81	355.34	531.62	70.93	20.33	0	109.65	16.1	0	21.81	179.96
P05090	Apolipoprotein D	0	27.76	0	24.51	24.4	43.14	22.61	0	0	0	0
P02649	Apolipoprotein E	27.97	0	0	11.76	20.52	97.79	53.4	0	0	0	5.83
P02749	Beta-2-glycoprotein 1	665.94	690.45	185.64	139.78	147.88	1110.43	311.52	126.27	0	209.91	353.02
P02751	Fibronectin	2062.48	4535.58	4454.15	4068.18	6932.05	1233.82	2235.81	558.14	116.32	235.39	350.05
	Coagulation Factors
P02671	Fibrinogen alpha chain	2184.83	10400.1	5776.02	4120.34	998.22	699.16	1185.55	466.36	33.34	168.23	56.56
P02675	Fibrinogen beta chain	3181.12	4015.58	6494.44	2430.48	441.8	744.86	605.24	367.14	0	1768.64	2145.78
P02679	Fibrinogen gamma chain	4492.02	8695.6	20144.2	4824.45	606.32	1763.9	847.33	570.55	117.07	2181.11	3520.27
P00734	Prothrombin	431.73	676	231.9	863.19	148.81	680.88	1021.78	94.01	0	0	0
P00748	Coagulation factor XII	372.3	1034.23	419.55	372.92	317.95	183.24	537.59	62.51	0	53.77	93.24
P05160	Coagulation factor XIII B chain	20.62	57.49	99.43	73.02	38.45	14.53	39.52	0	0	0	29.07
P01008	Antithrombin-III	2534.41	2048.23	1120.72	417.25	563.81	368.77	929.21	406.82	68.16	442.7	236.33
P00747	Plasminogen	386.28	4275.58	689.67	4954.84	168.22	415.84	736.96	150.58	72.86	124.6	163.16
Q9Y5Y6	ST14		86.96	5.33	178.09	210.2	69.57	186.18
O60235	TMPRSS11D		297.08	6.68	1766.59	144.74	465.62	377
	Serine Protease Inhibitors (SERPIN)
Q8IW75	Serpin A12	0	28.51	3793.21	25.32	19.22	119.73	139.2	0	0	0	78.81
Q96P63	Serpin B12	0	237.47	79.31	276.43	179.31	1503.43	704.92	7.52	390.21	46.22	284.79
P29508	Serpin B3	0	288.02	764.39	1147.44	297.62	2216.3	455.71	125.03	1753.47	492.37	350.05
P48594	Serpin B4	0	95.91	48.28	91.27	82.26	404.42	171.6	0	0	54.21	0
P35237	Serpin B6	0	144.73	17.47	57.11	6.82	86.82	0	43.41	387.74	310.97	145.36
O75635	Serpin B7	0	7.6	0	10.59	6.23	90.94	91.14	0	0	5.92	20.86
P50452	Serpin B8	0	0	0	10.67	27.36	79.06	40.94	0	0	41.9	10.48
P05543	Thyroxine-binding globulin	950.84	92.73	154.89	61.54	43.07	86.37	98.97	87.07	0	0	54.58
P05546	Heparin cofactor 2	256.94	1684.23	1979.94	526.78	218.13	393.91	662.2	147.85	0	63.06	249.19
P29622	Kallistatin	97.71	138.09	38.79	103.01	90.02	44.23	154.87	65.24	0	52.26	38.96
P30740	Leukocyte elastase inhibitor	40.03	141.85	1439.7	339.02	132.17	744.86	115.71	260.47	916.25	5441.97	4172.9
P36955	Pigment epithelium-derived factor	297.14	609.56	65.81	396.39	48.99	831.68	580.31	219.04	9335.4	799.02	22.35
P05155	Plasma protease C1 inhibitor	1922.65	4651.14	1310.38	1212.63	1044.43	1005.33	811.73	267.91	563.09	162.18	69.21
P05120	Plasminogen activator inhibitor 2	0	14.5	0	11.68	23.29	112.87	56.61	0	0	0	19.58
Q9UK55	Protein Z-dependent protease inhibitor	6.49	103.13	0	3.99	2.81	0	6.52	0	0	0	0
	Complement Factors
P02745	Complement C1q subcomponent subunit A	148.39	522.89	118.11	257.65	85.03	114.24	118.2	0	0	0	0
P02746	Complement C1q subcomponent subunit B	319.86	155.13	1781.66	263.39	244.01	511.81	318.64	57.05	62.73	0	0
P02747	Complement C1q subcomponent subunit C	513.87	502.67	112.65	537.21	99.08	137.09	164.84	74.42	243.51	53.13	92.85
P00736	Complement C1r subcomponent	128.64	1063.12	141.1	62.85	24.59	211.12	149.17	34.23	0	22.24	95.03
Q9NZP8	Complement C1r subcomponent-like protein	60.47	79.16	14.51	4.22	9.61	34.64	5.38	0	0	0	0
P09871	Complement C1s subcomponent	93.86	1054.45	223.28	160.12	20.7	165.88	122.83	12.73	0	0	71.1
P06681	Complement C2	297.14	2074.23	350.58	299.9	626.66	461.54	452.15	250.54	195.6	144.26	112.73
P01024	Complement C3	6659.37	20540.1	12500.4	4198.58	7763.9	6214.78	6301.57	4192.27	8248.74	7558.3	5725.38
P0C0L4	Complement C4-A	318.11	2559.57	116.38	266	500.96	388.88	252.06	84.34	59.28	74.5	51.52
P0C0L5	Complement C4-B	1747.87	1389.56	379.32	58.41	428.86	584.92	157.36	45.89	86.44	135.83	41.53
P01031	Complement C5	452.7	1794.01	1393.72	445.94	369.71	380.2	268.44	120.31	33.34	76.23	158.21
P13671	Complement component C6	81.46	1103.56	1137.96	196.11	126.07	286.98	168.4	164.47	802.64	347.68	50.23
P10643	Complement component C7	244.71	1889.34	276.16	704.11	828.15	289.26	583.87	144.12	59.28	50.54	0
P07357	Complement component C8 alpha chain	115.53	855.12	1238.54	198.98	223.67	161.77	154.51	75.91	0	17.66	58.34
P07358	Complement component C8 beta chain	94.21	999.56	939.68	370.31	244.01	241.74	275.2	119.32	0	0	67.14
P07360	Complement component C8 gamma chain	35.31	112.96	88.22	18.8	38.45	0	85.09	0	0	0	0
P02748	Complement component C9	831.98	4564.47	1965.57	357.27	534.23	507.24	238.89	92.53	95.83	35.2	69.52
P08174	Complement decay-accelerating factor	9.97	320.67	119.54	297.29	543.47	644.33	255.98	38.7	88.17	128.71	0
P00751	Complement factor B	2569.37	11006.7	8074.94	1530.78	1689.57	3696.88	2349.74	1044.35	1123.71	3196.09	1236.05
P08603	Complement factor H	1527.64	6962.26	3936.89	3442.31	1844.85	9961.92	6194.76	553.18	1360.79	483.73	898.86
Q03591	Complement factor H-related protein 1	117.1	704.89	71.55	51.9	39.37	176.85	23.89	90.54	0	101.71	79.9
P05156	Complement factor I	323.35	1181.56	663.81	209.41	512.05	475.25	349.26	142.39	96.32	224.59	203.7
	Immunoglobulins
P01876	Immunoglobulin heavy constant alpha 1	2412.05	66733.7	4712.78	39899.5	22367.4	69002.3	40942.4	67969.4	93354	116830	51914.1
P01877	Immunoglobulin heavy constant alpha 2	124.44	1279.78	525.88	1181.34	939.06	2120.34	2809	1991.95	6297.69	6456.95	3797.14
P01880	Immunoglobulin heavy constant delta	0	372.67	0	5.42	83.37	76.77	0	95.76	0	289.37	0
P01854	Immunoglobulin heavy constant epsilon	0	1060.23	0	738.01	268.04	249.05	225.36	0	0	0	0
P01857	Immunoglobulin heavy constant gamma 1	36705.2	87822.7	74427.4	202627	23846.3	83625.3	107518	193986	8569.8	66729	76832.8
P01859	Immunoglobulin heavy constant gamma 2	5890.31	10197.8	1652.35	1937.6	2384.63	4519.42	6159.16	8434.17	644.59	5657.93	15524.8
P01860	Immunoglobulin heavy constant gamma 3	1094.16	10977.8	4913.93	4328.97	13790.2	11241.4	7334.03	11931.9	318.58	4664.55	15327
P01861	Immunoglobulin heavy constant gamma 4	209.75	1158.45	120.41	1301.3	879.91	3070.83	3289.63	2480.64	185.96	1105.67	1067.95
P01871	Immunoglobulin heavy constant mu	302.38	1510.9	31035.4	8188.53	972.34	1174.41	4414.66	1619.85	7137.39	6910.45	6911.98
A0A0C4DH31	Immunoglobulin heavy variable 1-18	83.72	64.13	735.65	142.13	0	170.91	204.36	88.81	0	68.67	107.79
P23083	Immunoglobulin heavy variable 1-2	0	193.85	112.93	231.57	0	433.66	1552.25	300.16	0	0	277.86
A0A0C4DH33	Immunoglobulin heavy variable 1-24	0	0	83.91	66.24	1.65	85.91	178.72	54.33	0	0	0
A0A0C4DH29	Immunoglobulin heavy variable 1-3	5.59	5.32	175.29	83.45	5.69	33.27	0	96	45.2	0	76.34
P01743	Immunoglobulin heavy variable 1-46	12.08	0	158.63	23.73	0	159.48	71.2	24.81	214.37	449.18	178.98
P01742	Immunoglobulin heavy variable 1-69	1.44	178.53	0	279.04	40.3	0	448.59	60.03	0	0	31.35
A0A0B4J2H0	Immunoglobulin heavy variable 1-69D	1.44	0	902.32	0	0	81.8	0	0	0	0	27.19
P0DP01	Immunoglobulin heavy variable 1-8	0	18.75	186.79	0	2.61	196.04	128.88	48.37	0	58.74	158.21
A0A0B4J1V2	Immunoglobulin heavy variable 2-26	0	97.07	88.51	117.09	78.56	2092.92	55.54	217.8	0	183.34	123.6
P01817	Immunoglobulin heavy variable 2-5	0	6.5	94.26	1.21	1.48	208.38	21.11	60.03	0	0	0
A0A0C4DH43	Immunoglobulin heavy variable 2-70D	253.44	704.89	2120.75	425.07	38.45	859.1	1295.92	307.6	0	0	0
P01766	Immunoglobulin heavy variable 3-13	26.4	205.69	310.35	208.36	46.95	621.48	169.47	141.64	47.17	109.91	0
A0A0B4J1V0	Immunoglobulin heavy variable 3-15	7.45	163.22	991.41	260.78	77.64	1242.96	459.27	158.01	148.92	83.57	296.65
A0A0B4J1V1	Immunoglobulin heavy variable 3-21	0	0	0	8.55	0	116.98	49.49	0	0	0	115.69
P01764	Immunoglobulin heavy variable 3-23	653.71	1640.9	1813.27	1692.47	360.47	1786.75	1189.11	21.41	1244.72	0	26.89
P01768	Immunoglobulin heavy variable 3-30	0	0	0	0	0	0	0	57.55	1244.72	766.63	83.36
P0DP02	Immunoglobulin heavy variable 3-30-3	0	10.2	1428.2	81.1	0	85	111.43	71.2	0	0	0
P01772	Immunoglobulin heavy variable 3-33	4.14	26.49	867.84	149.95	0	149.89	166.26	0	0	0	0
A0A0B4J1X8	Immunoglobulin heavy variable 3-43	0	127.11	0	95.19	0	397.11	83.31	134.45	80.26	200.83	333.24
P0DP04	Immunoglobulin heavy variable 3-43D	0	904.23	167.25	683.25	68.03	2476.77	918.53	0	0	0	0
A0A0A0MS15	Immunoglobulin heavy variable 3-49	33.03	223.31	277.02	273.82	0	635.19	391.62	865.74	126.2	459.98	927.53
P01767	Immunoglobulin heavy variable 3-53	5.83	49.11	0	0	0	182.33	48.77	42.17	0	0	0
A0A0J9YX35	Immunoglobulin heavy variable 3-64D	25.87	189.51	0	1775.92	5.42	137.09	50.55	369.61	142.5	0	669.44
P01780	Immunoglobulin heavy variable 3-7	218.48	1193.12	454.04	1577.73	279.13	2198.02	1808.59	2448.39	735.97	1900.37	2926.96
A0A0B4J1Y9	Immunoglobulin heavy variable 3-72	128.64	1331.79	0	769.3	358.62	1795.89	1142.83	463.88	65.45	186.8	138.44
A0A0B4J1V6	Immunoglobulin heavy variable 3-73	11.07	36.11	36.78	201.06	0	88.65	107.52	25.8	0	0	713.94
A0A0B4J1X5	Immunoglobulin heavy variable 3-74	201.01	13.17	505.76	34.94	0	23.99	29.69	878.15	0	1917.65	69.02
P01782	Immunoglobulin heavy variable 3-9	145.08	0	0	0	0	0	0	1193.18	1348.45	464.3	894.9
A0A0C4DH34	Immunoglobulin heavy variable 4-28	0	224.18	0	257.65	61	415.38	416.54	910.39	0	0	462.78
P06331	Immunoglobulin heavy variable 4-34	0	99.96	887.96	659.78	0	376.09	316.15	94.01	1121.24	0	89
P0DP08	Immunoglobulin heavy variable 4-38-2	0	0	0	0	0	0	0	5.85	1121.24	58.09	45.69
A0A075B6R2	Immunoglobulin heavy variable 4-4	0	800.23	643.7	714.54	332.74	950.5	146.32	0	0	0	239.3
A0A0J9YXX1	Immunoglobulin heavy variable 5-10-1	260.44	0	0	93.1	49.54	0	0	0	330.94	0	0
A0A0C4DH38	Immunoglobulin heavy variable 5-51	57.33	164.67	5.23	216.97	305.01	566.64	296.92	699.54	105.21	237.54	693.18
A0A0B4J1U7	Immunoglobulin heavy variable 6-1	0	7.97	68.97	58.94	13.92	25.64	25.28	1002.18	0	3800.75	0
P01591	Immunoglobulin J chain	0	95.62	20.4	464.19	332.74	1256.66	690.68	171.91	303.77	2397.06	256.11
P01834	Immunoglobulin kappa constant	19051.8	20944.6	9310.61	20836.4	14991.7	42406.7	39874.3	40682.4	23215	52692.1	26797.5
A0A0C4DH73	Immunoglobulin kappa variable 1-12	0	12.51	0	29.47	0	29.06	293.01	0	0	0	0
P04430	Immunoglobulin kappa variable 1-16	0	0	115.23	85.8	0	50.27	40.59	23.35	0	0	0
P01599	Immunoglobulin kappa variable 1-17	18.53	10.69	0	21.28	29.95	125.21	326.83	0	0	109.91	97.6
P01602	Immunoglobulin kappa variable 1-5	206.25	265.78	807.49	144.73	305.01	380.66	480.63	416.75	0	295.86	0
A0A0C4DH67	Immunoglobulin kappa variable 1-8	180.03	102.85	129.03	56.33	115.35	292	294.43	0	0	0	194.8
A0A0C4DH69	Immunoglobulin kappa variable 1-9	0	102.85	129.03	56.33	115.35	292	294.43	0	0	0	0
P01611	Immunoglobulin kappa variable 1D-12	0	12.51	0	29.47	0	29.06	293.01	0	0	0	0
A0A0C4DH68	Immunoglobulin kappa variable 2-24	0	404.45	68.39	176.29	192.25	341.36	355.66	0	0	0	0
A0A075B6P5	Immunoglobulin kappa variable 2-28	2.9	424.67	1727.06	531.99	117.57	69	1602.09	0	79.53	0	0
A2NJV5	Immunoglobulin kappa variable 2-29	0	16.15	154.6	0	0	0	112.5	3.92	0	0	0
P06310	Immunoglobulin kappa variable 2-30	12.58	45.93	60.63	85.54	18.26	29.38	170.18	4.51	53.09	0	56.76
A0A075B6S2	Immunoglobulin kappa variable 2D-29	0	16.15	154.6	0	0	0	112.5	3.92	0	0	0
P04433	Immunoglobulin kappa variable 3-11	249.95	632.67	839.1	1170.91	491.71	781.42	1676.86	245.58	230.67	72.77	1245.94
P01624	Immunoglobulin kappa variable 3-15	0	3120.02	32.76	4302.89	2366.14	5803.51	6016.75	5010.89	1457.11	401.67	41.33
P01619	Immunoglobulin kappa variable 3-20	660.69	1204.67	2410.99	2816.44	837.39	7859.87	3346.59	114.11	839.69	2720.99	686.26
A0A0A0MRZ8	Immunoglobulin kappa variable 3D-11	0	632.67	839.1	1170.91	491.71	781.42	1676.86	0	0	0	0
A0A087WSY6	Immunoglobulin kappa variable 3D-15	49.46	249.6	0	182.55	171.55	434.12	198.66	585.43	298.83	503.16	193.81
A0A0C4DH25	Immunoglobulin kappa variable 3D-20	31.46	574.89	387.94	362.49	532.38	520.94	305.47	448.99	298.83	390.87	0
P06312	Immunoglobulin kappa variable 4-1	325.1	476.67	1471.31	769.3	367.86	2303.12	1306.6	1312.25	612.48	1509.5	1107.5
P0DOY2	Immunoglobulin lambda constant 2	1296.91	1432.9	479.9	3989.95	1885.52	4277.23	4485.86	0	3630.44	0	5448.51
P0DOY3	Immunoglobulin lambda constant 3	1296.91	0	0	0	0	0	0	292.71	3630.44	66.51	5448.51
P01703	Immunoglobulin lambda variable 1-40	75.51	13.29	38.79	62.59	0	63.06	93.63	39.93	0	0	0
P01700	Immunoglobulin lambda variable 1-47	0	387.11	127.3	443.33	305.01	950.5	505.55	379.54	0	0	0
P01701	Immunoglobulin lambda variable 1-51	30.07	53.73	14.74	242	0	191.47	140.63	34.23	0	0	0
P01706	Immunoglobulin lambda variable 2-11	0	0	0	39.12	12.7	31.26	326.11	0	0	0	0
A0A075B6K4	Immunoglobulin lambda variable 3-10	37.4	0	65.23	0	0	0	48.42	0	0	0	180.95
P01714	Immunoglobulin lambda variable 3-19	0	170.73	135.64	2920.75	113.87	338.16	298.7	103.7	0	0	0
P80748	Immunoglobulin lambda variable 3-21	0	42.47	174.14	97.79	65.99	95.96	122.12	0	0	0	0
P01717	Immunoglobulin lambda variable 3-25	31.64	0	69.25	29.99	0	30.21	19.3	158.51	0	190.69	0
A0A075B6K5	Immunoglobulin lambda variable 3-9	45.44	31.2	0	310.33	66.55	62.6	53.76	187.78	0	1503.02	228.43
A0A075B6I0	Immunoglobulin lambda variable 8-61	27.79	91.29	0	372.92	71.17	103.28	0	9.52	0	0	111.74
B9A064	Immunoglobulin lambda-like polypeptide 5	2079.97	4680.03	0	10926.7	2255.23	6123.38	5411.51	2951.96	1738.65	861.65	2264.44
	Other Proteins
Q9UGM3	Deleted in malignant brain tumors 1 protein	31.46	145.6	364.95	1987.15	75.98	1146.99	455.71	518.46	114840	4362.22	2185.33
Q8TDL5	BPI fold-containing family B member 1	54.88	130.29	778.76	3233.69	183.93	1745.62	220.38	1369.31	51122.4	35632	6526.34
P61626	Lysozyme C	9.73	185.76	1002.9	6363.06	526.84	5118.05	1000.42	47.13	24104.1	31313	5517.72
P01833	Polymeric immunoglobulin receptor	174.79	1210.45	1023.02	4980.92	7856.33	17913.2	4201.04	6821.75	23881.8	40382.9	6130.8
P0DMV9	Heat shock 70 kDa protein 1B	60.47	240.07	66.38	406.82	120.34	703.73	290.51	194.98	10348	617.62	822.72
Q09666	Neuroblast differentiation-associated protein AHNAK	5.14	1380.9	150	724.97	129.03	1466.87	2228.69	14.09	8273.44	18.9	42.42
P04745	Alpha-amylase 1	0	64.42	295.99	10353	99.08	414.93	573.19	38.7	8174.65	2012.67	266.99
P15311	Ezrin	59.08	583.56	678.18	1593.37	277.28	1357.2	294.79	471.32	8075.86	1785.92	412.34
P35579	Myosin-9	1604.54	9360.05	112.93	3494.47	6340.52	14623	14240.8	3175.22	7186.78	341.21	607.14
Q9Y6R7	IgGFc-binding protein	0	82.33	333.34	232.88	56.2	217.06	13.71	191.01	6742.24	1345.38	4528.89
Q14204	Cytoplasmic dynein 1 heavy chain 1	6.14	11.56	74.71	52.94	0	48.9	8.15	80.37	6050.72	22.24	14.64
P03973	Antileukoproteinase	0	0	206.04	174.72	19.41	114.7	32.93	56.8	5951.94	1334.57	622.97
P68104	Elongation factor 1-alpha 1	129.52	589.34	675.31	1139.61	436.26	2293.98	530.47	560.63	5581.49	969.62	676.37
P11142	Heat shock cognate 71 kDa protein	195.76	340.89	709.79	980.54	232.92	1229.25	216.82	209.11	4717.1	755.83	426.19
Q71U36	Tubulin alpha-1A chain	20.1	134.33	102.88	534.6	68.95	877.38	185.49	285.27	4099.67	1315.14	344.12
P05023	Sodium/potassium-transporting ATPase subunit alpha-1	0	0	0	53.98	0	19.51	0	0	3704.52	92.65	0
P06396	Gelsolin	866.94	1479.12	1546.02	2738.2	1282.89	3724.3	1669.74	1503.26	3581.04	3865.53	1967.79
Q8N4F0	BPI fold-containing family B member 2	0	10.89	33.33	482.45	13.59	47.52	0	10.22	3284.68	3152.89	2887.41
P07900	Heat shock protein HSP 90-alpha	235.96	647.11	971.29	1507.31	104.63	1325.21	226.07	242.85	3210.59	524.76	363.89
Q08380	Galectin-3-binding protein	629.23	1250.9	362.08	1147.44	454.74	1265.8	715.6	600.31	3185.89	1403.68	218.54
P00352	Retinal dehydrogenase 1	16.15	79.16	210.35	693.68	50.84	244.02	103.25	204.4	2716.65	591.7	61.81
P55072	Transitional endoplasmic reticulum ATPase	0	57.78	103.16	254.78	36.05	340.9	157.01	37.46	2593.16	181.84	161.18
P0CG47	Polyubiquitin-B	51.74	418.89	727.03	1288.26	667.33	2910.89	1231.83	175.13	2407.94	973.94	908.74
P14618	Pyruvate kinase PKM	207.99	369.78	1160.95	1017.05	451.05	3349.58	687.12	518.46	2309.16	1541.89	3441.17
P63261	Actin, cytoplasmic 2	2569.37	1955.79	5459.92	4850.53	2366.14	13663.4	3428.48	1262.65	2257.29	14727.9	9987.28
P60709	Actin, cytoplasmic 1	0	1955.79	5459.92	4850.53	2366.14	13663.4	3428.48	1262.65	2257.29	14727.9	9987.28
Q562R1	Beta-actin-like protein 2	0	2758.9	0	8136.37	4880.17	20517.9	5447.12	0	2131.34	0	0
P29401	Transketolase	160.62	442	1232.79	432.9	262.49	1412.03	605.24	550.7	1946.11	4470.19	1334.94
P04406	Glyceraldehyde-3-phosphate dehydrogenase	784.8	618.23	1456.94	1006.62	1072.16	2897.18	1356.44	295.2	1918.94	2202.71	1453.6
Q13228	Methanethiol oxidase	0	520	252.31	555.46	456.59	2092.92	1342.2	138.17	1906.59	336.89	216.55
P15924	Desmoplakin	0	811.78	939.68	946.64	1020.4	3555.22	3773.82	22.2	1827.56	87.89	1948.02
P53634	Dipeptidyl peptidase 1	28.14	93.89	96.55	302.51	212.58	420.41	84.73	73.67	1815.22	2118.48	430.14
P21980	Protein-glutamine gamma-glutamyltransferase 2	0	131.16	393.69	154.12	288.37	265.96	65.51	89.3	1748.53	82.06	7.37
P11021	Endoplasmic reticulum chaperone BiP	115.18	117.87	293.11	469.41	49.54	445.09	110.01	30.01	1746.06	362.8	154.26
P08238	Heat shock protein HSP 90-beta	57.33	395.78	566.11	751.05	77.45	731.15	190.47	78.89	1620.11	269.94	161.18
P81605	Dermcidin	0	253.07	252.31	312.94	384.5	1389.19	651.52	53.34	1620.11	102.36	1740.35
Q86YZ3	Hornerin	0	2458.46	2419.61	2738.2	3974.38	7220.11	6942.4	56.31	1504.03	280.73	2570.98
P23141	Liver carboxylesterase 1	6.61	3.58	0	18.75	62.67	44.78	3.25	9.4	1432.41	123.31	443.99
P43353	Aldehyde dehydrogenase family 3 member B1	0	0	0	124.91	4.31	81.34	6.98	43.66	1380.56	472.93	43.41
P14923	Junction plakoglobin	0	725.12	796	790.17	1168.28	3244.48	3845.02	18.35	1353.38	88.75	654.62
P04083	Annexin A1	8.55	13.26	287.36	121.26	28.47	281.95	127.46	43.41	1252.13	652.17	120.64
P00326	Alcohol dehydrogenase 1C	0	0	0	50.59	0	41.9	0	15.56	1249.66	61.54	0
P05109	Protein S100-A8	92.81	2331.35	4454.15	1512.53	963.09	5300.84	3072.46	24.81	1220.03	1533.25	369.83
P30838	Aldehyde dehydrogenase, dimeric NADP-preferring	0	0	50.29	610.23	94.28	131.61	4592.67	62.76	1202.74	2591.41	64.07
Q06830	Peroxiredoxin-1	9.36	190.38	350.58	563.29	141.6	1338.92	1025.34	55.07	1182.98	811.98	312.48
O75083	WD repeat-containing protein 1	0	51.42	214.66	320.76	118.49	320.79	37.38	134.21	1148.41	393.03	598.24
P16050	Polyunsaturated fatty acid lipoxygenase ALOX15	0	86.38	40.52	203.93	66.92	83.17	73.7	9.1	1128.65	118.13	0
P07195	L-lactate dehydrogenase B chain	43.7	364	353.46	430.29	123.85	530.08	115.35	136.43	1069.37	773.11	294.68
P14625	Endoplasmin	38.63	118.45	347.71	260.78	264.34	260.02	64.8	23.94	1059.5	161.53	112.73
Q00610	Clathrin heavy chain 1	22.03	118.16	44.83	129.61	223.67	127.04	20.76	27.54	992.81	46	130.53
P04040	Catalase	20.8	335.11	1551.77	1048.34	284.68	795.13	473.51	215.81	985.41	1494.38	2274.33
P22079	Lactoperoxidase	0	0	0	146.3	0	0	0	0	975.52	384.4	124.59
P46940	Ras GTPase-activating-like protein IQGAP1	12.03	15.28	60.06	121.52	4.68	165.42	2.97	37.21	921.19	145.76	138.44
P08311	Cathepsin G	0	34.67	933.93	106.14	13.55	254.53	31.12	18.48	921.19	8054.98	6437.34
P07355	Annexin A2	8.28	309.11	248.86	367.7	674.72	1508	1242.51	27.28	908.84	477.25	271.93
Q96DA0	Zymogen granule protein 16 homolog B	0	31.49	104.89	602.4	31.61	1014.47	75.48	0	901.43	4211.05	807.88
P13639	Elongation factor 2	40.9	153.11	154.89	372.92	66.36	452.4	148.46	77.89	852.04	198.68	188.86
Q12805	EGF-containing fibulin-like extracellular matrix protein 1	197.51	416	169.83	333.8	101.12	199.24	148.82	132.71	837.22	235.39	36.59
P19338	Nucleolin	72.36	223.31	6.64	93.1	36.05	70.83	11.61	0	824.88	119.42	212.6
P59665	Neutrophil defensin 1	9.19	300.45	1784.53	333.8	192.25	1041.89	480.63	69.96	795.23	78.17	1226.16
Q08554	Desmocollin-1	0	3235.57	15.43	2000.19	756.06	1485.15	1687.54	7.2	758.19	64.79	395.54
P12273	Prolactin-inducible protein	0	54.02	92.24	464.19	93.54	285.15	140.98	0	738.43	1304.35	225.45
Q00839	Heterogeneous nuclear ribonucleoprotein U	0	2.55	0	53.98	0	58.04	0	0	708.8	83.57	140.41
P27797	Calreticulin	382.78	131.73	396.56	279.04	76.16	446.46	17.34	158.26	701.39	1226.6	1028.4
P09960	Leukotriene A-4 hydrolase	50.69	202.8	589.1	242.79	4676.83	891.09	2299.89	384.5	669.28	665.13	506.29
P62805	Histone H4	35.83	272.71	445.41	263.39	176.35	3568.93	227.14	0	659.4	1159.66	274.9
P61158	Actin-related protein 3	17.82	25.77	124.14	76.41	32.72	138.46	0	57.55	652	647.86	366.86
P27105	Stomatin	3.46	42.76	525.88	128.04	27.91	196.95	0	45.89	637.18	436.22	411.35
P07384	Calpain-1 catalytic subunit	20.45	61.53	150.58	128.3	22.92	240.82	111.79	42.91	634.71	278.58	225.45
Q92743	Serine protease HTRA1	0	0	0	30.77	0	2.86	0	0	622.36	85.52	45.59
P05164	Myeloperoxidase	39.33	75.11	551.74	141.6	59.71	1553.69	92.92	98.48	610.01	4340.62	3243.39
Q15149	Plectin	6.91	18.89	39.37	45.9	20.33	139.38	118.91	12.73	597.66	31.74	33.22
P58876	Histone H2B type 1-D	37.23	87.24	86.21	21.02	0	690.02	42.37	0	575.44	263.46	31.64
P33778	Histone H2B type 1-B	0	9.36	0	0	0	273.72	0	0	575.44	0	31.64
Q02413	Desmoglein-1	0	13895.6	382.19	13717.1	5286.85	59406	12282.7	14.91	558.15	82.06	567.59
P22314	Ubiquitin-like modifier-activating enzyme 1	7.45	76.84	31.04	266	17.8	221.17	29.44	23.19	553.21	145.76	113.71
P68371	Tubulin beta-4B chain	30.59	72.51	65.52	276.43	25.51	262.3	57.32	76.4	550.74	842.21	121.63
P23526	Adenosylhomocysteinase	11.03	100.24	290.24	197.67	102.22	407.62	178.01	49.12	545.8	113.81	134.48
P14780	Matrix metalloproteinase-9	0	1.9	2597.77	103.79	0	580.35	0	69.21	535.93	4405.41	6002.25
P21333	Filamin-A	66.6	583.56	143.39	685.85	3734.07	1096.73	751.2	59.04	526.04	462.14	505.29
Q14697	Neutral alpha-glucosidase AB	9.19	11.67	124.14	53.46	0	18.83	0	16.94	498.87	75.8	68.92
P25705	ATP synthase subunit alpha, mitochondrial	0	62.69	110.06	111.35	52.68	232.14	128.52	0	498.87	708.32	20.08
P62879	Guanine nucleotide-binding protein G(I)/G(S)/G(T) subunit beta-2	0	21.09	120.69	70.93	0	107.39	0	10.72	491.47	106.03	56.96
O75369	Filamin-B	18.36	21.61	0	54.76	0	60.32	5.06	8.31	447.02	9.42	5.47
Q08188	Protein-glutamine gamma-glutamyltransferase E	0	186.62	245.12	266	174.69	433.21	769	0	447.02	75.8	94.53
O00391	Sulfhydryl oxidase 1	1632.51	85.22	0	102.23	59.34	146.69	90.07	209.87	442.07	416.79	98.89
P62826	GTP-binding nuclear protein Ran	0	12.77	51.15	56.85	0	67.17	16.55	33.24	439.6	212.28	62.79
P26038	Moesin	86.7	488.22	597.72	620.66	707.99	1083.02	214.68	357.21	419.85	2159.51	2175.44
O00299	Chloride intracellular channel protein 1	32.86	221.29	251.16	246.7	53.24	181.42	20.4	34.97	419.85	358.48	58.34
P31146	Coronin-1A	58.38	97.36	141.67	209.15	66.92	498.1	96.48	98.23	409.97	865.97	998.73
Q15517	Corneodesmosin	0	211.47	77.3	196.89	310.56	868.24	1114.34	0	407.49	27.86	141.4
Q96CX2	BTB/POZ domain-containing protein KCTD12	30.59	33.51	0	26.86	0	29.75	0	27.54	405.03	91.34	37.58
P06733	Alpha-enolase	105.22	465.11	2215.58	873.62	273.59	1681.65	459.27	270.39	402.56	1928.44	1532.7
P50395	Rab GDP dissociation inhibitor beta	10.68	52	38.79	115.53	51.57	315.31	66.93	75.91	395.15	544.2	297.64
O60701	UDP-glucose 6-dehydrogenase	0	0	0	60.5	0	68.55	0	0	390.21	35.41	0
P40394	All-trans-retinol dehydrogenase [NAD(+)] ADH7	0	0	0	149.95	0	63.06	8.22	15.63	385.27	145.76	0
P07339	Cathepsin D	15.28	178.82	131.04	218.27	256.95	763.14	562.51	14.81	385.27	434.07	118.66
Q92598	Heat shock protein 105 kDa	27.62	59.22	81.32	122.57	45.47	216.6	77.97	11.54	380.33	35.85	0
Q9UBG3	Cornulin	0	0	0	4.3	0	29.84	4.34	0	380.33	0	0
P00390	Glutathione reductase, mitochondrial	27.27	16.61	1275.9	177.07	11.42	250.42	0	52.34	367.98	470.77	246.23
P09211	Glutathione S-transferase P	23.6	62.69	126.73	229.75	64.33	557.5	348.9	32	360.57	464.3	112.73
O95436	Sodium-dependent phosphate transport protein 2B	8.74	33.22	25.78	66.5	22.74	355.52	24.85	24.66	355.64	85.73	0
P00367	Glutamate dehydrogenase 1, mitochondrial	0	97.07	3879.42	0	0	61.23	0	0	350.69	74.08	0
P63244	Receptor of activated protein C kinase 1	0	7.42	15.35	34.42	9.61	144.4	14.03	0	350.69	54.21	0
P52566	Rho GDP-dissociation inhibitor 2	23.95	97.64	379.32	188.28	16.23	198.32	35.03	32.25	348.23	1526.78	3638.93
Q14764	Major vault protein	0	29.18	43.97	144.99	0	137.55	0	13.07	348.23	61.77	81.38
P30041	Peroxiredoxin-6	0	79.44	279.32	284.25	25.33	202.44	49.13	29.52	343.28	263.46	210.63
P06702	Protein S100-A9	0	246.71	316.1	339.02	399.29	1992.38	580.31	0	335.87	1112.15	641.76
Q7Z406	Myosin-14	0	404.45	95.12	60.5	8.17	273.27	121.4	6.43	330.94	12.81	8.88
O95834	Echinoderm microtubule-associated protein-like 2	0	8.29	0	44.59	0	72.66	0	0	328.47	63.27	33.92
P17655	Calpain-2 catalytic subunit	20.45	127.69	98853.4	185.15	17.88	201.52	47.35	28.78	323.53	54.86	0
P25311	Zinc-alpha-2-glycoprotein	76.55	194.71	35.06	26.86	0	246.31	32.36	6.92	321.06	371.44	234.35
Q13835	Plakophilin-1	0	179.98	139.95	196.11	288.37	667.17	516.23	0	321.06	18.23	155.25
Q08211	ATP-dependent RNA helicase A	1.95	0	0	0	0	0	0	0	321.06	14.08	25.9
Q16777	Histone H2A type 2-C	166.05	75.69	0	106.66	83.37	2134.05	106.45	7.49	313.65	239.71	0
P19021	Peptidyl-glycine alpha-amidating monooxygenase	0	0	0	0	0	0	0	24.73	303.77	187.45	91.27
P55058	Phospholipid transfer protein	281.41	100.53	123.28	118.39	25.69	0	39.16	32	301.31	194.14	33.32
P26641	Elongation factor 1-gamma	16.72	37.56	26.01	199.5	83	217.97	62.66	23.04	301.31	272.1	96.81
P31949	Protein S100-A11	0	35.24	184.49	103.27	69.32	461.54	174.09	0	293.9	22.03	65.86
P04075	Fructose-bisphosphate aldolase A	234.21	192.11	379.32	425.07	136.61	822.54	228.57	123.53	288.95	736.4	1018.51
P16403	Histone H1.2	0	14.62	153.17	0	401.13	58.95	0	0	288.95	1075.44	0
Q16851	UTP--glucose-1-phosphate uridylyltransferase	112.21	44.49	48.85	143.69	0	154	0	25.06	284.02	117.91	111.74
P55786	Puromycin-sensitive aminopeptidase	1.81	45.07	22.41	72.5	47.88	153.08	51.27	17.86	284.02	57.45	51.22
O15143	Actin-related protein 2/3 complex subunit 1B	0	98.22	240.24	107.44	56.2	269.61	23.92	58.05	281.54	403.83	511.23
P34932	Heat shock 70 kDa protein 4	51.39	102.85	47.7	172.12	83.74	188.73	57.32	11.09	279.07	46	28.18
Q14103	Heterogeneous nuclear ribonucleoprotein D0	0	7.66	0	43.55	5.88	53.47	9.43	0	276.61	143.17	272.92
P07737	Profilin-1	20.1	84.64	290.24	206.8	134.39	877.38	218.24	52.34	271.66	1252.52	758.44
Q687X5	Metalloreductase STEAP4	0	0	0	7.02	0	94.14	0.72	9.42	271.66	137.56	0
P68133	Actin, alpha skeletal muscle	725.37	0	0	251.39	150.1	2262	174.09	796.28	269.2	7558.3	154.26
P68032	Actin, alpha cardiac muscle 1	725.37	0	0	251.39	150.1	2262	174.09	796.28	269.2	7558.3	154.26
O15144	Actin-related protein 2/3 complex subunit 2	0	11.96	0	5.97	0	193.75	0.61	94.01	266.73	548.51	310.49
Q00796	Sorbitol dehydrogenase	0	12.51	0	87.88	58.97	58.04	0	0	266.73	25.92	0
P15144	Aminopeptidase N	4.51	1.56	7.1	20.97	0	13.12	0	20.86	259.32	54.42	0
P80188	Neutrophil gelatinase-associated lipocalin	0	22.39	161.79	44.59	0	347.75	39.52	0	256.85	2764.17	482.55
P32119	Peroxiredoxin-2	0	165.25	724.16	1455.16	36.79	1009.9	890.05	25.06	249.44	99.12	931.48
P53621	Coatomer subunit alpha	2.54	0.85	5.37	24.62	0	3.71	1.82	5.75	249.44	8.49	8.31
P00558	Phosphoglycerate kinase 1	104	107.76	295.99	273.82	90.39	685.45	176.59	102.7	243.27	418.94	210.63
Q5D862	Filaggrin-2	0	442	439.67	362.49	1537.99	1476.01	911.41	3.6	241.04	54.63	287.75
P00338	L-lactate dehydrogenase A chain	151.36	226.78	410.93	263.39	122.37	772.28	144.54	119.56	238.32	2332.27	700.09
P62873	Guanine nucleotide-binding protein G(I)/G(S)/G(T) subunit beta-1	0	0	63.22	0	0	0	0	7.74	235.86	114.02	22.15
P08758	Annexin A5	0	44.49	0	27.64	37.71	113.79	57.32	30.51	234.37	126.33	24.82
Q9BR76	Coronin-1B	0	32.64	76.15	55.81	0	111.04	6.09	17.61	233.88	36.06	0
P41218	Myeloid cell nuclear differentiation antigen	0	0	237.08	0	0	48.44	0	17.56	233.38	881.08	2363.33
Q01518	Adenylyl cyclase-associated protein 1	0	154.85	212.65	212.8	127.92	612.34	110.37	62.27	232.65	380.08	561.66
Q8WUM4	Programmed cell death 6-interacting protein	2.07	21.78	5.98	104.05	16.8	73.57	17.66	6.12	230.17	313.12	11.96
P13796	Plastin-2	293.64	73.38	91.96	357.27	3.7	598.63	237.47	240.13	225.48	1645.54	1018.51
O43707	Alpha-actinin-4	67.29	93.02	13.19	164.81	164.52	276.92	34.96	30.76	221.04	319.61	151.29
P61313	60S ribosomal protein L15	0	50.56	0	22.3	14.33	191.01	103.96	0	218.32	31.96	0
P02753	Retinol-binding protein 4	601.26	1097.78	1195.44	552.86	212.58	153.54	344.27	112.87	218.07	95.45	28.18
P35606	Coatomer subunit beta'	0	0	8.99	52.68	0	0	0	0	213.13	66.3	23.04
Q9H4A4	Aminopeptidase B	16.53	52.29	38.79	69.11	12.14	70.37	7.94	32.99	211.16	50.96	42.03
P47756	F-actin-capping protein subunit beta	0	43.33	135.64	85.54	52.87	189.64	151.31	0	210.41	159.8	303.58
Q06210	Glutamine--fructose-6-phosphate aminotransferase [isomerizing] 1	0	15.83	0	45.38	0	29.7	0	0	205.98	0	0
P23528	Cofilin-1	0	76.56	238.51	223.49	63.77	539.22	148.82	34.73	205.48	282.9	350.05
P30101	Protein disulfide-isomerase A3	12.04	23.31	65.81	74.84	11.52	100.08	12.82	28.78	205.23	384.4	135.48
P11940	Polyadenylate-binding protein 1	15.3	23.4	14.28	75.1	75.79	86.37	0	15.11	204.99	17.26	0
Q96KP4	Cytosolic non-specific dipeptidase	16.08	106.31	0	134.04	143.26	358.72	299.41	45.15	201.78	143.39	0
P11413	Glucose-6-phosphate 1-dehydrogenase	0	252.2	194.55	328.58	395.59	1051.03	922.09	28.03	201.03	397.35	668.46
P43034	Platelet-activating factor acetylhydrolase IB subunit beta	0	0	0	0	0	0	0	17.26	200.78	68.24	40.74
Q9ULV4	Coronin-1C	0	10.72	34.2	31.82	60.26	152.17	17.2	23.89	200.54	72.56	74.95
P11217	Glycogen phosphorylase, muscle form	0	43.33	2212.71	43.55	25.33	413.1	55.18	0	196.34	22.03	0
P40121	Macrophage-capping protein	21.84	36.11	0	154.38	109.43	424.52	121.05	88.06	188.19	654.33	943.36
P17213	Bactericidal permeability-increasing protein	0	0	287.08	8.94	0	65.8	0	0	186.95	906.99	1058.06
P04792	Heat shock protein beta-1	0	213.49	0	53.98	247.71	349.58	63.02	0	186.46	17.21	144.38
P05089	Arginase-1	0	595.11	169.26	85.54	842.94	836.25	651.52	2.06	183.74	188.1	143.38
O43776	Asparagine--tRNA ligase, cytoplasmic	0	0	23.02	68.85	0	56.21	0	15.75	180.78	27.42	0
Q9Y490	Talin-1	3.74	11.96	49.14	34.94	10.22	155.37	2.1	15.28	177.32	38.23	71.49
P12956	X-ray repair cross-complementing protein 6	7.74	0	0	36.77	0	0	0	0	172.13	63.71	76.14
P15090	Fatty acid-binding protein, adipocyte	0	9.04	0	11.6	81.15	171.36	6.55	0	166.7	0	81.68
P84077	ADP-ribosylation factor 1	5.24	23.89	15.78	12.28	4.4	169.54	12.28	33.98	165.71	328.25	409.38
P49327	Fatty acid synthase	11.22	199.62	0	53.2	9.09	71.29	21.75	17.71	164.98	5.53	41.53
Q9P2E9	Ribosome-binding protein 1	1.7	0	0	0	0	0	0	0	163.99	5.55	6.21
P02786	Transferrin receptor protein 1	11.22	44.2	0	0	38.63	110.59	15.38	51.35	163.74	31.96	0
P15291	Beta-1,4-galactosyltransferase 1	0	61.53	40.23	43.03	36.97	97.79	46.64	15.8	163.25	66.08	37.18
P09467	Fructose-1,6-bisphosphatase 1	0	126.53	204.6	122.83	179.49	1051.03	189.4	147.85	162.75	393.03	0
P13010	X-ray repair cross-complementing protein 5	5.85	0	0	0	0	0	0	0	162.5	49.89	39.85
P08246	Neutrophil elastase	0	58.07	1715.57	97.01	21.81	516.38	27.63	404.35	161.27	5917.07	6575.78
P29144	Tripeptidyl-peptidase 2	3.37	0	0	0	0	0	0	4.54	160.28	5.23	0
P61160	Actin-related protein 2	19.58	7.89	100.29	47.2	17.43	197.87	7.65	0	159.79	382.23	368.84
Q14574	Desmocollin-3	0	22.88	83.91	46.42	49.17	161.77	325.4	0	159.04	0	64.87
O14745	Na(+)/H(+) exchange regulatory cofactor NHE-RF1	0	0	0	47.98	0	14.44	0	0	157.57	237.54	81.58
Q9Y265	RuvB-like 1	0	4.82	0	32.6	0	57.58	0	5.01	155.83	46.43	0
P52209	6-phosphogluconate dehydrogenase, decarboxylating	0.91	42.47	199.72	107.44	38.63	223.91	23.68	45.4	155.34	503.16	587.37
Q16610	Extracellular matrix protein 1	51.21	73.38	52.01	79.28	65.62	252.7	149.17	1.28	154.85	28.94	43.7
P02662	Alpha-S1-casein	0	255.09	85.63	59.72	107.03	498.1	108.23	0	151.88	0	34.9
P60842	Eukaryotic initiation factor 4A-I	0	12.22	21.01	120.74	0	249.96	37.03	19.11	149.66	91.78	82.86
P52565	Rho GDP-dissociation inhibitor 1	0	30.62	55.46	96.49	0	223	46.99	0	147.94	369.28	269.95
P06744	Glucose-6-phosphate isomerase	87.57	372.67	666.69	518.95	27.91	1265.8	808.17	382.01	147.2	3584.79	1097.61
Q96NY7	Chloride intracellular channel protein 6	0	0	24.37	76.93	0	0	0	0	145.71	116.4	0
O75874	Isocitrate dehydrogenase [NADP] cytoplasmic	13.16	112.09	68.11	173.16	39.93	379.28	68	35.47	143.49	156.34	45.49
P11216	Glycogen phosphorylase, brain form	8.07	27.18	0	33.9	0	21.2	0	16.65	142.99	22.24	0
P00698	Lysozyme C	0	84.36	3074.8	50.07	32.35	128.41	55.54	0	140.78	0	0
Q01082	Spectrin beta chain, non-erythrocytic 1	8.01	0	0	0	0	0	0	1.49	138.79	19.24	0
O75131	Copine-3	0	26.9	110.06	36.51	0	130.24	16.31	0	135.09	171.47	464.75
P25774	Cathepsin S	0	0	0	0	0	0	0	30.26	134.36	675.93	209.64
Q86VB7	Scavenger receptor cysteine-rich type 1 protein M130	718.37	123.07	0	284.25	61.37	181.87	186.55	75.91	132.62	27.21	0
P27487	Dipeptidyl peptidase 4	5.68	30.91	0	112.14	29.58	256.82	67.29	19.55	131.88	14.47	0
P08263	Glutathione S-transferase A1	0	5.92	0	29.47	0	22.35	0	0	126.7	63.71	0
Q01469	Fatty acid-binding protein 5	0	159.76	62.65	268.6	201.49	1763.9	590.99	5.6	126.45	29.37	616.04
P40227	T-complex protein 1 subunit zeta	0	0	13.97	25.79	0	20.66	0.25	5.97	126.2	20.17	180.95
P18206	Vinculin	21.32	62.98	20.55	74.58	4.77	114.7	26.03	32	125.71	10.28	18.09
Q14019	Coactosin-like protein	0	12.97	62.65	57.89	98.9	143.49	57.32	157.27	124.72	199.1	242.26
Q14152	Eukaryotic translation initiation factor 3 subunit A	1.81	0	0	0	0	0	0	2.22	124.47	1.97	0
P15153	Ras-related C3 botulinum toxin substrate 2	0	0	143.39	0	0	0	0	0	124.23	231.07	190.85
P00966	Argininosuccinate synthase	0	27.62	0	121.52	6.56	63.06	39.16	0	122.74	23.33	0
P23381	Tryptophan--tRNA ligase, cytoplasmic	422.98	225.05	69.54	477.23	56.94	217.97	92.92	26.79	121.51	267.78	80.68
Q6UWP8	Suprabasin	0	62.98	72.99	70.93	120.71	301.6	761.88	0	119.78	2.93	43.21
O60437	Periplakin	0	8.52	0	16.48	0	56.66	38.81	0	119.78	3.67	0
P61026	Ras-related protein Rab-10	5.01	81.76	43.68	169.25	36.97	493.53	111.43	29.02	118.79	58.09	97.2
Q86UX7	Fermitin family homolog 3	0	0	1017.27	11.24	4.09	24.9	3.74	9.08	117.07	48.58	197.76
P35268	60S ribosomal protein L22	0	10.37	0	17.52	16.19	89.57	26.31	0	116.57	0	0
P21796	Voltage-dependent anion-selective channel protein 1	0	7.74	0	19.77	29.21	132.98	50.2	0	115.83	81.41	512.22
P11684	Uteroglobin	0	823.34	2218.45	1202.2	77.27	133.43	225.72	0	115.58	0	0
Q16881	Thioredoxin reductase 1, cytoplasmic	29.36	46.51	114.37	196.63	33.46	213.86	157.01	22.35	115.33	150.31	77.72
P15121	Aldo-keto reductase family 1 member B1	0	7.28	0	54.76	91.5	106.93	19.44	15.66	114.09	111.22	0
P23396	40S ribosomal protein S3	0	11.24	0	40.68	12.75	112.87	48.42	0	112.87	41.03	0
P13489	Ribonuclease inhibitor	36.01	8.41	0	66.24	21.07	146.23	10.18	16.03	112.62	65.44	50.73
O75882	Attractin	40.9	0	0	0	0	0	0	14.06	111.13	19.18	10.38
Q9NYU2	UDP-glucose:glycoprotein glucosyltransferase 1	3.37	0	0	0	0	0	0	2.51	110.88	13.54	0
P13798	Acylamino-acid-releasing enzyme	0	15.34	57.19	88.14	10.46	81.8	37.74	0	110.65	45.35	62.2
P53396	ATP-citrate synthase	5.68	2917.79	63.22	1937.6	1171.98	7905.56	4806.28	0	109.66	16.91	52.41
Q92817	Envoplakin	0	5.26	0	0	0	31.62	29.26	0	108.67	0	0
P07237	Protein disulfide-isomerase	19.93	19.9	19.2	26.6	0	149.43	11.29	22.17	108.42	453.5	251.16
P35573	Glycogen debranching enzyme	0	0	0	0	0	0	0	5.43	108.17	7.69	9.75
P09651	Heterogeneous nuclear ribonucleoprotein A1	19.05	0	11.29	39.12	2.18	40.17	0	0	105.7	70.62	79.8
P35241	Radixin	16.18	0	0	0	0	0	0	5.68	103.97	57.66	18.79
P53004	Biliverdin reductase A	0	0	0	0	0	0	0	12.55	102.25	55.72	33.32
P48506	Glutamate--cysteine ligase catalytic subunit	0	0	0	73.02	0	0	0	11.02	102.25	30.24	0
P49189	4-trimethylaminobutyraldehyde dehydrogenase	0	43.04	660.94	50.33	15.82	198.78	141.7	23.82	101.75	81.2	28.68
P27824	Calnexin	0	0	115.23	0	0	20.06	0	0	97.3	330.4	258.09
Q13200	26S proteasome non-ATPase regulatory subunit 2	0	5.29	13.97	61.28	4.25	64.89	11.14	0	97.3	32.18	0
P07858	Cathepsin B	36.35	0	0	0	0	0	0	0	97.05	611.15	80.99
P06737	Glycogen phosphorylase, liver form	3.78	4.77	225.58	29.73	5.31	102.82	2.04	69.21	95.08	604.66	519.14
P12955	Xaa-Pro dipeptidase	20.97	34.38	41.09	92.58	76.71	162.22	66.22	27.54	95.08	45.35	0
P07996	Thrombospondin-1	13.23	88.98	0	26.86	0	6.58	0	0	93.36	13.87	0
P20930	Filaggrin	0	145.31	85.35	161.16	190.4	1092.16	562.51	0	91.87	17.13	195.79
Q14847	LIM and SH3 domain protein 1	0	8.15	108.05	41.46	42.89	100.99	13.39	0	91.62	60.9	0
P08236	Beta-glucuronidase	0	0	0	0	0	0	0	10.14	91.38	180.11	98.89
P06576	ATP synthase subunit beta, mitochondrial	0	75.98	49.71	99.36	79.67	217.52	273.07	0	91.13	261.3	0
P63104	14-3-3 protein zeta/delta	20.45	5.11	0	34.42	14.31	223.91	43.08	0	90.88	69.76	25.02
P48643	T-complex protein 1 subunit epsilon	0	9.45	13.3	60.5	0	43.82	7.05	30.01	88.41	32.82	19.28
Q9HC38	Glyoxalase domain-containing protein 4	0	4.3	0	32.08	4.88	41.45	9.33	0	88.17	172.76	75.64
Q16555	Dihydropyrimidinase-related protein 2	44.57	118.73	44.83	91.27	53.42	149.89	155.58	178.36	87.67	58.31	0
P11279	Lysosome-associated membrane glycoprotein 1	0	25.19	28.05	39.12	6.4	188.73	100.04	0	87.18	26.13	21.07
Q04828	Aldo-keto reductase family 1 member C1	0	12.45	50.86	111.61	14.86	165.88	35.42	0	84.96	0	0
P02545	Prelamin-A/C	96.31	119.89	8.71	52.16	32.53	386.14	48.06	0	83.23	47.72	56.96
Q13813	Spectrin alpha chain, non-erythrocytic 1	4.25	0	0	0	0	0	0	1.82	82.74	8.25	50.23
P50995	Annexin A11	0	2.51	0	36.51	10.56	87.74	10.5	7.57	81.5	613.3	114.7
Q13510	Acid ceramidase	0	11.87	0	38.86	0	167.71	108.23	0	80.26	175.56	0
Q8WVV4	Protein POF1B	0	76.84	678.18	89.71	83.37	398.93	359.58	0	79.53	6.5	63.97
P50148	Guanine nucleotide-binding protein G(q) subunit alpha	0	0	0	0	0	0	0	2.86	76.07	51.18	15.42
Q15365	Poly(rC)-binding protein 1	0	22.68	0	40.94	0	82.71	38.81	0	75.82	0	0
B5ME19	Eukaryotic translation initiation factor 3 subunit C-like protein	0	4.94	0	37.55	0	9.05	0	0	74.58	0	0
Q99613	Eukaryotic translation initiation factor 3 subunit C	0	4.94	0	37.55	0	9.05	0	0	74.58	0	0
Q14344	Guanine nucleotide-binding protein subunit alpha-13	0	42.47	146.27	71.19	47.69	239.45	58.74	0	72.12	30.67	300.6
P20700	Lamin-B1	34.96	0	0	0	0	0	0	0	72.12	56.58	25.81
P38606	V-type proton ATPase catalytic subunit A	11.62	15.46	40.23	26	15.49	125.67	0	13.67	71.87	53.99	52.01
P15104	Glutamine synthetase	0	11.24	0	71.71	28.28	204.72	20.01	0	71.62	0	0
P50991	T-complex protein 1 subunit delta	0	0	7.85	40.16	16.14	18.28	0	0	71.37	31.96	30.85
P29350	Tyrosine-protein phosphatase non-receptor type 6	0	11.73	0	25.63	24.03	86.82	0	12.43	71.13	82.49	127.56
Q13045	Protein flightless-1 homolog	0	0	0	0	0	0	0	3	71.13	5.9	26.11
P31151	Protein S100-A7	0	32.93	20.52	43.55	56.75	328.1	102.53	0	69.65	0	60.41
P62820	Ras-related protein Rab-1A	0	81.76	43.68	169.25	36.97	493.53	111.43	0	68.66	0	97.99
P12830	Cadherin-1	24.12	11.12	0	0	21.44	34.14	0	0	68.66	35.2	0
Q9NY33	Dipeptidyl peptidase 3	11.96	19.07	52.59	47.2	4.09	76.31	0	20.59	68.41	53.34	25.51
P31150	Rab GDP dissociation inhibitor alpha	0	24.5	38.51	40.94	6.99	57.12	0	6.1	68.16	150.73	0
P60900	Proteasome subunit alpha type-6	71.31	67.02	70.98	174.98	34.94	281.49	123.54	28.78	67.92	256.98	120.64
P45974	Ubiquitin carboxyl-terminal hydrolase 5	0	55.18	0	0	761.6	0	0	0	67.17	0	14.93
P10599	Thioredoxin	0	63.56	15.06	69.37	59.89	417.67	434.35	0	66.43	106.25	143.38
P08865	40S ribosomal protein SA	0	0	0	0	0	67.17	11.25	0	66.43	0	3.6
P28838	Cytosol aminopeptidase	115.71	52	0	106.92	5.05	81.8	15.2	27.79	65.2	92.65	0
P22735	Protein-glutamine gamma-glutamyltransferase K	0	140.4	190.52	155.95	179.68	516.38	487.75	0	64.95	10.45	50.03
P25789	Proteasome subunit alpha type-4	49.29	38.71	40.23	34.16	15.77	166.79	50.91	15.11	63.47	140.58	52.41
P60174	Triosephosphate isomerase	0	13.12	58.91	28.95	40.48	394.36	144.19	0	62.98	47.94	36.3
P37837	Transaldolase	0	10.31	17.16	19.95	0	111.04	13.28	0	59.52	215.96	77.62
O14818	Proteasome subunit alpha type-7	12.15	31.78	16.24	107.44	0	166.79	85.8	0	58.53	162.62	33.42
P22897	Macrophage mannose receptor 1	87.22	67.6	60.92	94.66	658.08	178.22	229.99	69.21	56.8	10.6	0
Q99832	T-complex protein 1 subunit eta	0	17.19	24.2	65.2	0	69.92	8.19	0	56.55	27.21	34.9
O75223	Gamma-glutamylcyclotransferase	0	2758.9	658.06	1676.82	7449.65	11515.6	8224.08	0	56.3	40.17	36.09
P48637	Glutathione synthetase	21.84	0	0	0	0	0	0	24.44	55.32	140.37	88.1
Q04446	1,4-alpha-glucan-branching enzyme	0	0	16.78	21.49	0	91.85	0	0	53.59	34.33	64.28
P14550	Aldo-keto reductase family 1 member A1	0	178.82	0	37.03	118.12	137.55	52.69	0	53.59	112.29	36.98
P23280	Carbonic anhydrase 6	0	0	0	93.88	0	0	0	0	53.34	48.81	0
P01042	Kininogen-1	1331.87	4940.03	2859.28	907.52	741.27	580.35	847.33	354.73	51.12	165.21	765.36
P31946	14-3-3 protein beta/alpha	0	0	13.22	0	21.26	108.3	0	0	51.12	61.77	0
P62258	14-3-3 protein epsilon	26.57	0	0	21.49	0	44.83	0	0	50.87	67.38	15.72
P22894	Neutrophil collagenase	0	1.39	160.06	2.76	0	187.81	0	20.59	49.39	1686.58	1404.15
P43251	Biotinidase	45.27	39.29	26.7	25.14	29.58	46.15	22.14	19.35	48.41	39.52	0
P68366	Tubulin alpha-4A chain	0	33.22	59.48	72.24	5.58	164.51	41.65	0	47.17	224.59	132.5
Q96G03	Phosphoglucomutase-2	0	0	72.13	61.54	0	91.39	0	0	47.17	143.82	35.11
P14735	Insulin-degrading enzyme	0	19.27	0	17.37	46.03	210.21	31.94	0	46.67	0	26.6
P12429	Annexin A3	10	78.87	147.99	34.42	19.41	236.25	41.65	15.83	46.18	2699.4	657.58
P61978	Heterogeneous nuclear ribonucleoprotein K	0	4.8	0	19.58	0	65.35	6.76	0	45.2	80.11	36.19
Q9HCY8	Protein S100-A14	0	59.8	69.54	64.67	68.4	238.08	199.37	0	44.95	6.41	25.41
P11766	Alcohol dehydrogenase class-3	0	28.8	0	49.81	0	67.63	0	0	44.95	118.34	0
P09210	Glutathione S-transferase A2	0	5.92	0	29.47	0	22.35	0	0	44.7	63.71	0
P40925	Malate dehydrogenase, cytoplasmic	0	16.06	0	74.84	46.77	135.26	20.29	28.28	44.45	362.8	89.69
Q93008	Probable ubiquitin carboxyl-terminal hydrolase FAF-X	1.07	0	0	0	0	0	0	2.17	43.22	4.34	0
O96009	Napsin-A	67.12	522.89	48.56	201.06	165.08	722.01	231.77	135.94	42.72	32.39	0
P01012	Ovalbumin	0	44.2	1988.56	171.07	109.99	263.21	380.94	0	41.74	0	0
P11717	Cation-independent mannose-6-phosphate receptor	2.68	0	0	0	0	0	0	2.83	41	7.27	6.43
P61006	Ras-related protein Rab-8A	0	81.76	43.68	169.25	36.97	493.53	111.43	0	40.75	29.15	25.12
P07437	Tubulin beta chain	60.3	5.75	37.64	0	0	38.84	15.17	44.9	40.01	78.82	56.67
Q9UJU6	Drebrin-like protein	0	0	0	0	0	0	0	21.21	40.01	46.22	67.93
Q5T750	Skin-specific protein 32	0	782.89	600.59	675.42	1783.85	3605.49	2150.37	0	40.01	113.16	520.13
P31943	Heterogeneous nuclear ribonucleoprotein H	0	0	0	3.47	0	72.2	2.6	0	39.51	0	82.57
Q86VP6	Cullin-associated NEDD8-dissociated protein 1	2.69	25.05	0	37.29	9.45	0	0	0	38.78	0	0
Q15084	Protein disulfide-isomerase A6	12.03	0	0	0	0	0	0	0	38.53	101.29	20.08
Q99497	Parkinson disease protein 7	0	18.29	5.49	83.19	16.69	141.66	71.92	0	38.28	116.61	0
Q9HDC9	Adipocyte plasma membrane-associated protein	0	0	92.24	0	0	0	0	0	37.79	414.62	341.15
P31944	Caspase-14	0	217.25	60.35	204.71	371.56	1256.66	1064.5	0	37.04	9.11	51.62
P43490	Nicotinamide phosphoribosyltransferase	0	0	0	0	0	0	0	10.72	36.8	218.11	124.59
Q96QA5	Gasdermin-A	0	80.02	95.69	302.51	126.26	330.85	244.94	0	35.81	10.86	0
Q9UJ70	N-acetyl-D-glucosamine kinase	9.24	0	0	0	0	0	0	0	35.32	58.74	43.6
P05091	Aldehyde dehydrogenase, mitochondrial	0	0	26.98	18.67	24.4	42.5	24.35	0	35.32	43.19	27.59
P28072	Proteasome subunit beta type-6	0	0	0	53.46	25.14	135.72	79.39	0	35.07	0	27.19
P01037	Cystatin-SN	0	10.78	0	141.6	18.23	41.22	77.61	0	31.61	248.35	0
P09668	Pro-cathepsin H	7.15	56.91	0	64.41	60.08	122.47	0	18.63	29.88	57.22	0
P12814	Alpha-actinin-1	14.79	122.2	255.47	201.58	158.98	530.08	310.09	48.62	29.63	557.15	461.79
P28074	Proteasome subunit beta type-5	0	11.5	0	27.9	17.88	101.45	62.66	0	29.39	17.41	20.57
P22528	Cornifin-B	0	74.82	108.62	65.46	134.57	333.59	216.82	0	28.9	4.32	24.62
P20742	Pregnancy zone protein	139.3	0	41.67	0	0	0	0	0	28.4	2.21	53.99
P12081	Histidine--tRNA ligase, cytoplasmic	5.47	0	0	0	0	0	0	0	27.91	105.38	31.74
P02774	Vitamin D-binding protein	5400.91	4680.03	2373.63	868.4	1885.52	621.48	1573.61	769	27.41	1548.38	1918.35
P08670	Vimentin	0	0	165.81	12.26	0	45.7	19.47	0.92	27.17	6.5	11.57
P10321	HLA class I histocompatibility antigen, C alpha chain	38.63	29.18	0	35.21	0	40.4	23.6	0	26.42	145.55	0
P15559	NAD(P)H dehydrogenase [quinone] 1	0	12.51	12.56	111.09	0	6.67	9.54	31	25.93	505.33	0
P11215	Integrin alpha-M	4.12	1.65	183.34	12.86	0	106.93	0	5.16	25.93	295.86	215.56
P00491	Purine nucleoside phosphorylase	0	36.69	26.98	33.64	14.9	143.95	60.88	0	24.63	278.58	120.64
P31948	Stress-induced-phosphoprotein 1	0	0	0	0	0	0	0	16.99	23.12	68.89	89
P24158	Myeloblastin	46.84	6.9	245.7	19.58	0	141.66	7.16	267.91	22.94	2064.5	1789.8
P07476	Involucrin	0	9.76	0	6.08	29.02	118.35	21.86	0	21.9	3.75	11.57
Q07954	Prolow-density lipoprotein receptor-related protein 1	8.35	0	0	0	0	0	0	5.73	21.37	4.17	0
P01903	HLA class II histocompatibility antigen, DR alpha chain	4.04	16.58	0	33.12	17.17	98.71	35.46	0	19.88	134.76	0
P30086	Phosphatidylethanolamine-binding protein 1	0	13.98	0	22.17	12.81	92.76	20.93	0	19.63	55.28	0
P36871	Phosphoglucomutase-1	4.75	0	0	0	0	0	0	12.11	19.24	94.15	60.02
Q13885	Tubulin beta-2A chain	0	20.74	0	15.65	13.7	76.31	16.95	0	18.37	0	0
Q9NQ79	Cartilage acidic protein 1	0	32355.7	85.35	1358.67	8299.98	603.2	1146.39	51.84	17.88	0	0
P01036	Cystatin-S	0	10.78	0	141.6	18.23	41.22	77.61	0	17.48	0	0
P42330	Aldo-keto reductase family 1 member C3	0	12.45	50.86	111.61	14.86	165.88	35.42	0	16.6	148.14	0
Q9H0U4	Ras-related protein Rab-1B	0	81.76	43.68	169.25	36.97	493.53	111.43	0	13.39	65.65	0
Q92928	Putative Ras-related protein Rab-1C	0	81.76	43.68	169.25	36.97	493.53	111.43	0	13.39	0	0
Q9UI42	Carboxypeptidase A4	0	32.36	20.58	79.8	52.31	252.25	366.7	0	13.36	3.28	35.11
P40926	Malate dehydrogenase, mitochondrial	0	0	0	1.68	0	68.09	28.52	0	12.4	339.04	44.4
P36222	Chitinase-3-like protein 1	0	7.31	26.29	0	66.36	47.07	13.99	71.94	11.95	425.43	126.58
P04196	Histidine-rich glycoprotein	459.69	531.56	465.53	419.86	486.17	193.3	452.15	192	11.65	113.81	242.26
P01019	Angiotensinogen	858.2	145.89	6.75	27.38	16.58	14.07	14.81	53.34	8.15	28.51	10.58
P12821	Angiotensin-converting enzyme	3.83	0	0	0	0	0	0	11.44	5.68	14.27	0
P00915	Carbonic anhydrase 1	0	1083.34	5402.45	2237.5	231.07	221.17	318.99	232.93	0	0	1710.69
A0A0C4DH36	Probable non-functional immunoglobulin heavy variable 3-38	0	82.33	379.32	125.44	0	77.23	26.03	226.49	0	160.45	0
Q15582	Transforming growth factor-beta-induced protein ig-h3	133.19	143.58	994.28	435.5	147.51	217.06	135.64	191.5	0	60.47	0
P02769	Serum albumin	168.49	878.23	1592	524.17	399.29	1060.17	900.73	126.27	0	0	0
P43652	Afamin	1274.2	32.64	0	15.99	45.29	0	106.09	77.89	0	0	73.38
P02766	Transthyretin	714.88	60.67	21.9	153.6	136.05	58.95	121.76	69.96	0	0	0
P04003	C4b-binding protein alpha chain	290.15	1762.23	988.53	500.7	74.13	202.89	155.23	68.46	0	41.03	344.12
P04004	Vitronectin	363.56	2418.01	236.79	352.05	234.77	125.21	982.62	54.57	0	0	104.81
Q96PD5	N-acetylmuramoyl-L-alanine amidase	114.66	119.89	45.98	123.61	69.51	51.18	166.62	47.13	0	0	0
P03952	Plasma kallikrein	183.52	273.87	316.1	284.25	75.98	126.12	222.16	44.66	0	0	25.12
P02760	Protein AMBP	207.99	1900.9	281.04	492.88	104.81	183.7	350.32	42.67	0	11.21	13.15
Q9UEW3	Macrophage receptor MARCO	4.44	24.67	71.55	12.31	33.27	54.84	169.47	41.18	0	0	0
P00918	Carbonic anhydrase 2	0	32.36	896.58	422.47	19.22	32.31	9.72	29.52	0	50.31	302.59
Q14520	Hyaluronan-binding protein 2	31.64	421.78	90.81	18.62	64.33	17	10.54	25.3	0	0	0
P02743	Serum amyloid P-component	127.59	1482.01	925.31	163.25	43.07	116.53	152.73	24.71	0	155.7	397.52
P59998	Actin-related protein 2/3 complex subunit 4	0	27.44	41.67	59.2	12.24	163.14	15.1	23.77	0	291.54	282.8
P23142	Fibulin-1	82.68	748.23	278.74	187.5	100.75	213.4	113.21	21.63	0	34.55	0
P16930	Fumarylacetoacetase	2.69	0	0	0	0	0	0	19.25	0	96.1	90.58
P02730	Band 3 anion transport protein	0	38.13	637.95	899.69	48.62	18.83	32.26	18.72	0	0	146.35
P12111	Collagen alpha-3(VI) chain	75.16	75.4	203.74	111.61	32.16	9.23	43.79	16.82	0	0	0
P52790	Hexokinase-3	0	8.06	0	18.7	0	164.51	20.22	16.74	0	126.77	176.01
P05107	Integrin beta-2	0	9.3	508.64	4.67	19.41	7.22	0	15.75	0	567.95	603.19
P17931	Galectin-3	0	39.58	71.27	180.72	181.34	201.98	100.75	14.21	0	280.73	0
P18428	Lipopolysaccharide-binding protein	78.31	2331.35	160.06	435.5	301.31	1946.69	1295.92	14.16	0	0	28.78
P27169	Serum paraoxonase/arylesterase 1	459.69	198.76	113.22	156.99	78.56	91.39	149.53	13.94	0	0	27.69
P02792	Ferritin light chain	0	20.51	63.22	279.04	47.51	53.47	20.44	13.79	0	0	0
P24821	Tenascin	54.01	37.84	70.98	40.42	0	284.69	7.8	13.59	0	153.54	19.28
P60953	Cell division control protein 42 homolog	0	13.06	29.6	42.51	0	78.6	2.13	11.93	0	175.14	61.71
O00764	Pyridoxal kinase	0	12.83	0	22.48	0	53.47	9.26	7.22	0	67.8	31.05
P02452	Collagen alpha-1(I) chain	33.38	7.74	0	37.55	19.41	0	102.53	3.94	0	0	0
P11277	Spectrin beta chain, erythrocytic	0	17.07	0	88.67	3.7	158.57	16.16	3.6	0	0	4.64
P22352	Glutathione peroxidase 3	140.87	178.25	0	38.07	6.03	20.75	0	3.28	0	0	0
P08575	Receptor-type tyrosine-protein phosphatase C	3.57	0	0	0	0	0	0	3.08	0	46.86	34.31
P16157	Ankyrin-1	0	93.6	100	151.51	19.04	99.62	93.63	3.05	0	0	0
P98160	Basement membrane-specific heparan sulfate proteoglycan core protein	7.59	0	0	0	0	0	0	1.96	0	12.03	9.47
Q9UM07	Protein-arginine deiminase type-4	0	0	237.36	0	14.07	23.49	0	0	0	285.05	535.95
P08133	Annexin A6	0	0	17.44	7.12	0	63.06	0	0	0	159.16	481.57
Q6UX06	Olfactomedin-4	0	0	81.61	0	27.36	63.98	0	0	0	63.92	327.3
P47929	Galectin-7	0	60.38	42.24	87.1	55.46	1329.78	237.47	0	0	0	206.66
P00739	Haptoglobin-related protein	318.11	12422.3	188.51	576.33	1904	149.89	363.14	0	0	0	203.7
O43866	CD5 antigen-like	0	18.37	405.18	107.7	0	0	13.32	0	0	28.72	187.88
Q9NZT1	Calmodulin-like protein 5	0	76.56	0	90.23	119.42	456.97	248.86	0	0	0	162.16
P50552	Vasodilator-stimulated phosphoprotein	0	22.53	0	36.25	9.59	111.96	22.64	0	0	187.45	147.34
Q6P4A8	Phospholipase B-like 1	0	23.31	22.24	10.25	16.88	169.99	111.08	0	0	287.22	121.63
P01040	Cystatin-A	0	110.93	62.07	58.94	145.67	437.32	323.62	0	0	10.73	97.5
Q92930	Ras-related protein Rab-8B	0	81.76	43.68	169.25	36.97	493.53	111.43	0	0	9.19	56.16
P07225	Vitamin K-dependent protein S	15.8	424.67	200.29	152.56	118.68	196.95	150.95	0	0	67.8	42.82
Q6ZVX7	F-box only protein 50	0	82.62	67.53	90.23	114.61	626.05	519.79	0	0	0	41.13
P02668	Kappa-casein	0	81.76	15.6	69.89	33.46	199.24	90.43	0	0	0	35.3
Q15063	Periostin	32.51	26.29	45.69	79.02	0	37.93	19.01	0	0	0	32.73
P20618	Proteasome subunit beta type-1	18.88	27.33	18.36	104.83	63.59	96.88	85.09	0	0	94.37	29.47
O75342	Arachidonate 12-lipoxygenase, 12R-type	0	91.87	70.4	92.58	141.04	325.82	244.59	0	0	5.67	25.9
P49862	Kallikrein-7	0	537.34	0	111.61	100.56	155.83	167.33	0	0	0	24.23
P42357	Histidine ammonia-lyase	0	144.16	175.58	120.48	216.28	936.79	305.82	0	0	27.65	23.74
P06753	Tropomyosin alpha-3 chain	0	30.91	0	68.32	42.52	305.26	150.6	0	0	0	22.65
O14732	Inositol monophosphatase 2	0	12.57	0	11.24	28.65	95.51	35.46	0	0	274.26	21.85
Q92820	Gamma-glutamyl hydrolase	0	41.02	35.92	46.94	72.65	207.01	173.38	0	0	33.47	18.69
P49721	Proteasome subunit beta type-2	0	0	0	33.38	0	115.61	34.28	0	0	69.32	16.32
P58107	Epiplakin	0	0	0	10.67	0	79.06	0	0	0	0	13.65
Q13867	Bleomycin hydrolase	12.6	177.96	211.5	195.06	201.49	840.82	854.45	0	0	62.41	9.99
Q5VVQ6	Ubiquitin thioesterase OTU1	0	0	0	4.82	0	35.19	33.43	0	0	0	8.37
Q9UKK9	ADP-sugar pyrophosphatase	0	0	0	0	13.09	79.51	0	0	0	0	5.01
P08118	Beta-microseminoprotein	0	29.76	2037.41	131.17	49.54	0	76.9	0	0	1122.95	0
P61769	Beta-2-microglobulin	0	160.05	244.26	383.35	813.36	571.21	258.47	0	0	647.86	0
P62937	Peptidyl-prolyl cis-trans isomerase A	0	0	6.61	91.79	0	254.53	37.03	0	0	267.78	0
Q15286	Ras-related protein Rab-35	0	81.76	43.68	169.25	36.97	493.53	111.43	0	0	250.5	0
Q3ZCM7	Tubulin beta-8 chain	0	0	0	109.27	0	86.37	0	0	0	140.8	0
P10768	S-formylglutathione hydrolase	0	12.88	0	28.95	0	161.77	53.05	0	0	106.25	0
P28070	Proteasome subunit beta type-4	28.31	32.64	0	78.23	33.27	100.53	55.54	0	0	90.05	0
P49720	Proteasome subunit beta type-3	13.8	9.91	0	20.11	7.49	80.88	30.65	0	0	82.06	0
P01911	HLA class II histocompatibility antigen, DRB1 beta chain	3.01	31.78	0	39.64	15.32	155.37	42.01	0	0	69.76	0
Q13765	Nascent polypeptide-associated complex subunit alpha	0	19.76	0	0	0	133.43	27.09	0	0	47.72	0
E9PAV3	Nascent polypeptide-associated complex subunit alpha, muscle-specific form	0	19.76	0	0	0	133.43	27.09	0	0	47.72	0
P30043	Flavin reductase (NADPH)	0	0	26.04	98.31	0	19.65	0	0	0	41.9	0
P21281	V-type proton ATPase subunit B, brain isoform	0	0	16.64	0	0	29.52	0	0	0	36.28	0
P00330	Alcohol dehydrogenase 1	0	160.62	20833.9	107.18	0	296.57	152.02	0	0	30.45	0
P25787	Proteasome subunit alpha type-2	0	10.23	0	10.22	12.94	54.84	31.58	0	0	25.69	0
Q9H0E2	Toll-interacting protein	0	11.5	0	0	13.09	82.25	24.17	0	0	13.3	0
P31947	14-3-3 protein sigma	0	57.2	1784.53	63.63	68.58	321.25	137.78	0	0	4.58	0
Q96DE0	U8 snoRNA-decapping enzyme	0	9.33	0	9.41	0	70.83	17.41	0	0	4.49	0
O75636	Ficolin-3	125.33	61.24	213.8	34.94	10.48	0	11.68	0	0	0	0
P02741	C-reactive protein	106.27	8291.16	6149.6	156.73	88.18	341.36	12.07	0	0	0	0
P15169	Carboxypeptidase N catalytic chain	61.88	114.4	151.44	0	0	0	0	0	0	0	0
Q96IY4	Carboxypeptidase B2	56.45	263.76	23.79	38.33	0	47.07	17.09	0	0	0	0
P22792	Carboxypeptidase N subunit 2	45.09	240.65	111.5	103.27	195.95	93.22	211.48	0	0	0	0
Q15113	Procollagen C-endopeptidase enhancer 1	44.74	85.22	4.17	40.16	0	3.91	0	0	0	0	0
Q8NFJ5	Retinoic acid-induced protein 3	20.1	91.29	39.94	266	192.25	181.42	212.9	0	0	0	0
P25786	Proteasome subunit alpha type-1	14.79	19.41	34.77	32.6	50.84	118.81	63.02	0	0	0	0
P42224	Signal transducer and activator of transcription 1-alpha/beta	1.23	28.77	0	26.6	0	33.72	0	0	0	0	0
P62979	Ubiquitin-40S ribosomal protein S27a	0	418.89	727.03	1288.26	667.33	2910.89	1231.83	0	0	0	0
P0CG48	Polyubiquitin-C	0	418.89	727.03	1288.26	667.33	2910.89	1231.83	0	0	0	0
P62987	Ubiquitin-60S ribosomal protein L40	0	418.89	727.03	1288.26	667.33	2910.89	1231.83	0	0	0	0
Q5VTE0	Putative elongation factor 1-alpha-like 3	0	589.34	675.31	1139.61	436.26	2293.98	530.47	0	0	0	0
Q96KK5	Histone H2A type 1-H	0	75.69	0	106.66	83.37	2134.05	106.45	0	0	0	0
P0C0S8	Histone H2A type 1	0	75.69	0	106.66	83.37	2134.05	106.45	0	0	0	0
P20671	Histone H2A type 1-D	0	75.69	0	106.66	83.37	2134.05	106.45	0	0	0	0
Q6FI13	Histone H2A type 2-A	0	75.69	0	106.66	83.37	2134.05	106.45	0	0	0	0
Q99878	Histone H2A type 1-J	0	75.69	0	106.66	83.37	2134.05	106.45	0	0	0	0
Q9BTM1	Histone H2A.J	0	75.69	0	106.66	83.37	2134.05	106.45	0	0	0	0
P59666	Neutrophil defensin 3	0	300.45	1784.53	333.8	192.25	1041.89	480.63	0	0	0	0
P57053	Histone H2B type F-S	0	87.24	86.21	21.02	0	690.02	42.37	0	0	0	0
Q93079	Histone H2B type 1-H	0	87.24	86.21	21.02	0	690.02	42.37	0	0	0	0
Q99880	Histone H2B type 1-L	0	87.24	86.21	21.02	0	690.02	42.37	0	0	0	0
P62807	Histone H2B type 1-C/E/F/G/I	0	87.24	86.21	21.02	0	690.02	42.37	0	0	0	0
Q5QNW6	Histone H2B type 2-F	0	87.24	86.21	21.02	0	690.02	42.37	0	0	0	0
O60814	Histone H2B type 1-K	0	87.24	86.21	21.02	0	690.02	42.37	0	0	0	0
Q99879	Histone H2B type 1-M	0	87.24	86.21	21.02	0	690.02	42.37	0	0	0	0
Q99877	Histone H2B type 1-N	0	87.24	86.21	21.02	0	690.02	42.37	0	0	0	0
P23490	Loricrin	0	250.18	141.96	222.45	452.89	685.45	587.43	0	0	0	0
A0A075B6R9	Probable non-functional immunoglobulin kappa variable 2D-24	0	404.45	68.39	176.29	192.25	341.36	355.66	0	0	0	0
P02663	Alpha-S2-casein	0	459.34	17.04	109.53	62.67	340.9	103.25	0	0	0	0
P04080	Cystatin-B	0	12.6	19.05	174.98	142.34	331.76	159.14	0	0	0	0
Q9H1E1	Ribonuclease 7	0	0	10.06	31.03	41.41	296.12	143.12	0	0	0	0
P22532	Small proline-rich protein 2D	0	70.49	25.78	48.77	90.21	265.5	113.57	0	0	0	0
P22531	Small proline-rich protein 2E	0	62.69	109.2	69.89	148.07	260.93	242.45	0	0	0	0
Q14142	Tripartite motif-containing protein 14	0	182.29	0	112.66	0	237.62	333.24	0	0	0	0
Q03113	Guanine nucleotide-binding protein subunit alpha-12	0	42.47	146.27	71.19	47.69	239.45	58.74	0	0	0	0
Q96FQ6	Protein S100-A16	0	32.93	7.79	30.25	63.96	238.99	93.63	0	0	0	0
P61204	ADP-ribosylation factor 3	0	23.89	15.78	12.28	4.4	169.54	12.28	0	0	0	0
P25788	Proteasome subunit alpha type-3	0	20.25	0	20.86	23.29	165.42	69.42	0	0	0	0
P02666	Beta-casein	0	0	0	18.62	0	159.03	26.38	0	0	0	0
P02489	Alpha-crystallin A chain	0	41.6	48.56	55.29	49.73	154.46	100.04	0	0	0	0
P28066	Proteasome subunit alpha type-5	0	20.48	0	22.84	37.9	151.26	68.71	0	0	0	0
Q9BYE4	Small proline-rich protein 2G	0	0	0	0	73.02	148.06	40.23	0	0	0	0
O43548	Protein-glutamine gamma-glutamyltransferase 5	0	20.77	0	27.64	55.46	128.87	138.49	0	0	0	0
P35321	Cornifin-A	0	34.38	0	0	36.6	124.3	105.38	0	0	0	0
P06748	Nucleophosmin	0	19.53	13.71	27.9	0	115.61	41.65	0	0	0	0
P35754	Glutaredoxin-1	0	0	0	0	10.94	119.27	105.38	0	0	0	0
P17900	Ganglioside GM2 activator	0	11.99	0	9.81	21.07	114.7	27.09	0	0	0	0
P09429	High mobility group protein B1	0	0	26.24	28.95	0	111.5	47.35	0	0	0	0
Q9BYJ1	Hydroperoxide isomerase ALOXE3	0	22.79	15.86	29.99	8.1	105.56	101.11	0	0	0	0
Q16651	Prostasin	0	40.73	86.21	32.08	57.12	102.82	73.7	0	0	0	0
A8K7I4	Calcium-activated chloride channel regulator 1	0	12.74	12.85	9.02	19.41	88.2	27.24	0	0	0	0
P15531	Nucleoside diphosphate kinase A	0	0	2.4	16.32	0	90.94	55.9	0	0	0	0
P22392	Nucleoside diphosphate kinase B	0	0	2.4	16.32	0	90.94	55.9	0	0	0	0
Q9NZ01	Very-long-chain enoyl-CoA reductase	0	11.01	0	22.43	0	80.88	62.3	0	0	0	0
Q9BVA1	Tubulin beta-2B chain	0	20.74	0	15.65	13.7	76.31	16.95	0	0	0	0
P02511	Alpha-crystallin B chain	0	5.69	3.28	7.15	0	66.72	19.37	0	0	0	0
P10412	Histone H1.4	0	14.62	153.17	0	401.13	58.95	0	0	0	0	0
P16402	Histone H1.3	0	14.62	153.17	0	401.13	58.95	0	0	0	0	0
P00366	Glutamate dehydrogenase 1, mitochondrial	0	97.07	3879.42	0	0	61.23	0	0	0	0	0
Q8NEX9	Short-chain dehydrogenase/reductase family 9C member 7	0	13.46	0	24.83	14.6	45.06	65.15	0	0	0	0
O95147	Dual specificity protein phosphatase 14	0	25.8	0	8.29	16.01	48.9	25.53	0	0	0	0
Q9BTZ2	Dehydrogenase/reductase SDR family member 4	0	12.88	43.1	10.9	0	35.1	28.09	0	0	0	0
Q9Y3R4	Sialidase-2	0	3.26	4.28	3.26	8.02	36.01	15.49	0	0	0	0
P49747	Cartilage oligomeric matrix protein	0	29.47	11.61	142.65	2.83	31.17	0	0	0	0	0
Q16772	Glutathione S-transferase A3	0	5.92	0	29.47	0	22.35	0	0	0	0	0
P00441	Superoxide dismutase [Cu-Zn]	0	0	50.86	43.29	0	22.62	10.25	0	0	0	0
Q6E0U4	Dermokine	0	0	47.42	0	10.67	15.35	58.03	0	0	0	0
P31025	Lipocalin-1	0	0	0	15.75	7.04	17.82	0	0	0	0	0
Q15056	Eukaryotic translation initiation factor 4H	0	28.66	0	51.63	0	20.88	55.54	0	0	0	0
O14633	Late cornified envelope protein 2B	0	18.32	18.99	13.82	28.28	21.84	36.31	0	0	0	0
Q5TA81	Late cornified envelope protein 2C	0	18.32	18.99	13.82	28.28	21.84	36.31	0	0	0	0
P11171	Protein 4.1	0	3.32	78.16	37.55	0	18.05	3.7	0	0	0	0
Q8TF66	Leucine-rich repeat-containing protein 15	0	0	25.55	25.71	9.19	0	48.42	0	0	0	0
