# Supplementary material for: SARS-CoV-2 infection of human lung epithelial cells induces TMPRSS-mediated acute fibrin deposition
Source: Nat Commun. 2023 Oct 11;14:6380. doi: 10.1038/s41467-023-42140-6 (PMC10567911; doi:10.1038/s41467-023-42140-6)
Supplement: Supplementary file 5 — Source Data [file 41467_2023_42140_MOESM5_ESM.xlsx]

## Sheet: Figure 1a
Figure 1a
		abundance	overlap %
		49112.7	96.97
		6406.59	96.97
		3320.26	83.03
		2026.46	92.12
		1590.64	82.42
		1299.57	83.64
		1093.65	87.88
		912.26	85.45
		758.01	86.06
		604.97	88.48
		487.49	81.21
		441.15	66.67
		409.5	72.73
		378.44	73.94
		333.62	69.7
		300.76	76.36
		267.02	76.97
		236.25	67.27
		209.24	81.21
		186.26	69.09
		172.82	67.27
		157.92	68.48
		145.1	67.88
		134.26	60
		129.66	60
		119.57	60
		109.11	67.88
		100.8	56.36
		92.39	60
		85.77	57.58
		78.94	55.76
		73.22	44.24
		66.32	44.24
		60.76	44.85
		55.88	43.64
		49.49	30.3
		46.08	36.36
		42.65	47.88
		39.72	39.39
		37.3	40.61
		35.06	38.79
		32.95	26.67
		31.07	36.97
		29.22	36.36
		26.73	21.82
		25.24	17.58
		23.91	25.45
		21.57	23.03
		19.92	9.09
		18.65	16.97
		17.99	22.42
		17.09	26.06
		15.76	17.58
		14.73	12.73
		14.22	13.94
		13.27	10.91
		12.36	9.7
		11.57	13.94
		10.48	1.21
		10.19	15.15
		9.84	6.06
		9.13	12.12
		8.7	6.06
		8.2	11.52
		8.13	6.06
		7.12	3.03
		7.1	9.09
		6.93	6.67
		5.95	1.21
		6.02	12.73
		5.92	3.64
		4.8	1.21
		4.77	9.7
		4.89	4.24
		4.57	2.42
		3.95	2.42
		3.55	0
		3.78	9.09
		4.03	4.24
		3.53	0
		2.98	0.61
		2.65	1.21
		2.4	3.64
		2.6	4.85
		2.74	0.61
		2.43	0
		1.98	1.21
		1.72	0
		1.49	1.82
		1.4	4.24
		1.78	1.82
		1.38	0
		1.52	0.61
		1.28	0
		0.77	0
		0.5	4.24
		0.67	0.61
		0.48	0.61
		0.63	0
		0.3	0

## Sheet: Figure 1b
Figure 1b
		A3146	A3189	A3263	A3267	R3151	R3188	R3232	R3428	H878	H902	H906
	A3146	1	0.855	0.736	0.786	0.922	0.668	0.828	0.857	-0.028	0.026	0.32
	A3189	0.855	1	0.913	0.692	0.811	0.632	0.74	0.724	0.004	0.057	0.399
	A3263	0.736	0.913	1	0.631	0.658	0.571	0.608	0.529	0.135	0.205	0.533
	A3267	0.786	0.692	0.631	1	0.801	0.789	0.829	0.788	0.338	0.435	0.606
	R3151	0.922	0.811	0.658	0.801	1	0.821	0.94	0.956	0.115	0.209	0.445
	R3188	0.668	0.632	0.571	0.789	0.821	1	0.886	0.796	0.337	0.523	0.619
	R3232	0.828	0.74	0.608	0.829	0.94	0.886	1	0.916	0.282	0.333	0.592
	R3428	0.857	0.724	0.529	0.788	0.956	0.796	0.916	1	0.113	0.207	0.39
	H878	-0.028	0.004	0.135	0.338	0.115	0.337	0.282	0.113	1	0.785	0.753
	H902	0.026	0.057	0.205	0.435	0.209	0.523	0.333	0.207	0.785	1	0.819
	H906	0.32	0.399	0.533	0.606	0.445	0.619	0.592	0.39	0.753	0.819	1

## Sheet: Figure 1c
Figure 1c
	Accession	Description		C3146	C3189	C3263	C3267	R3151	R3188	R3232	R3428	H878	H902	H906
	P02768	Serum albumin OS=Homo sapiens OX=9606 GN=ALB PE=1 , SV=2	Common Plasma Proteins	1.19	-0.14	0.09	0.14	0.98	-0.3	0.35	0.58	-0.84	-0.43	0.29
	P02787	Serotransferrin OS=Homo sapiens OX=9606 GN=TF PE=1 , SV=3		0.26	1.65	0.18	-0.06	0.5	0.1	0.51	0.15	-0.7	-0.73	-0.16
	P00450	Ceruloplasmin OS=Homo sapiens OX=9606 GN=CP PE=1 , SV=1		0.04	1.5	2.21	-0.37	-0.42	0.03	-0.27	-0.72	0.09	-0.24	-0.33
	P02788	Lactotransferrin OS=Homo sapiens OX=9606 GN=LTF PE=1 , SV=6		-1	-0.93	-0.76	-0.79	-0.89	-0.72	-0.72	-0.95	1.87	0.34	0.1
	P00738	Haptoglobin OS=Homo sapiens OX=9606 GN=HP PE=1 , SV=1		-0.38	3.17	2	-0.71	-0.51	-0.52	-0.66	-0.92	-0.96	-0.72	0.2
	P69905	Hemoglobin subunit alpha OS=Homo sapiens OX=9606 GN=HBA1 PE=1 ,SV=2		-1	-0.84	0.15	0.43	-0.87	-0.22	-0.64	-0.97	-1	-0.98	-0.49
	P68871	Hemoglobin subunit beta OS=Homo sapiens OX=9606 GN=HBB PE=1 , SV=2		-1	-0.83	0.6	0.85	-0.82	-0.43	-0.73	-0.95	-0.57	-1	0.42
	P02790	Hemopexin OS=Homo sapiens OX=9606 GN=HPX PE=1 , SV=2		1.08	1.37	0.92	-0.52	0.78	0.05	0.33	-0.39	-0.94	-0.58	-0.25
	P02763	Alpha-1-acid glycoprotein 1 OS=Homo sapiens OX=9606 GN=ORM1 PE=1 , SV=1		3.91	2.81	-0.19	-0.64	-0.54	-0.51	-0.8	-0.97	-1	0.08	-0.2
	P19652	Alpha-1-acid glycoprotein 2 OS=Homo sapiens OX=9606 GN=ORM2 PE=1 , SV=2		1.27	1.52	0.31	-0.46	-0.21	0.68	-0.2	-0.05	-1	1.13	-1
	P04217	Alpha-1B-glycoprotein OS=Homo sapiens OX=9606 GN=A1BG PE=1 , SV=4		2.83	1.32	0.21	-0.17	0.11	-0.23	-0.05	-0.41	-1	-0.56	-0.07
	P08697	Alpha-2-antiplasmin OS=Homo sapiens OX=9606 GN=SERPINF2 PE=1 , SV=3		2.45	3.96	0.78	-0.36	-0.29	-0.62	-0.34	-0.59	-1	-1	-1
	P02765	Alpha-2-HS-glycoprotein OS=Homo sapiens OX=9606 GN=AHSG PE=1 , SV=2		4.21	-0.03	-0.66	0.19	-0.63	-0.61	0.58	0.9	-0.81	-0.71	-0.64
	P01023	Alpha-2-macroglobulin OS=Homo sapiens OX=9606 GN=A2M PE=1 , SV=3		1.04	1.71	0.79	1.89	-0.43	-0.29	-0.46	-0.76	-0.95	-0.92	-0.35
	A8K2U0	Alpha-2-macroglobulin-like protein 1 OS=Homo sapiens OX=9606 GN=A2ML1 PE=1 , SV=3		-1	-0.29	-0.82	-0.67	-0.68	3.27	-0.14	-1	-0.5	-0.99	-0.93
	P02647	Apolipoprotein A-I OS=Homo sapiens OX=9606 GN=APOA1 PE=1 , SV=1		1.8	-0.69	-0.71	-0.7	-0.91	0.65	-0.9	-0.93	0.6	-1	-1
	P06727	Apolipoprotein A-IV OS=Homo sapiens OX=9606 GN=APOA4 PE=1 , SV=4		2.24	0.72	-1	1.34	-1	-0.42	-0.64	-1	-1	-1	-1
	P04114	Apolipoprotein B-100 OS=Homo sapiens OX=9606 GN=APOB PE=1 , SV=2		-0.16	2.21	3.95	-0.36	-0.82	-1	-0.01	-0.85	-1	-0.8	0.62
	P05090	Apolipoprotein D OS=Homo sapiens OX=9606 GN=APOD PE=1 ,SV=1		-1	-0.76	-1	-0.79	-0.79	-0.63	-0.81	-1	-1	-1	-1
	P02649	Apolipoprotein E OS=Homo sapiens OX=9606 GN=APOE PE=1 , SV=1		0.3	-1	-1	-0.45	-0.04	3.57	1.49	-1	-1	-1	-0.73
	P02749	Beta-2-glycoprotein 1 OS=Homo sapiens OX=9606 GN=APOH PE=1 , SV=3		0.54	0.6	-0.56	-0.68	-0.66	1.57	-0.28	-0.71	-1	-0.52	-0.18
	P02751	Fibronectin OS=Homo sapiens OX=9606 GN=FN1 PE=1 , SV=5		-0.03	1.14	1.16	0.91	2.26	-0.42	0.05	-0.74	-0.95	-0.89	-0.84
	P02671	Fibrinogen alpha chain OS=Homo sapiens OX=9606 GN=FGA PE=1 , SV=2	Coagulation Factors	0.02	3.86	1.78	0.92	-0.53	-0.67	-0.45	-0.78	-0.98	-0.92	-0.97
	P02675	Fibrinogen beta chain OS=Homo sapiens OX=9606 GN=FGB PE=1 , SV=2		0.83	1.32	2.86	0.4	-0.75	-0.57	-0.65	-0.79	-1	0.02	0.24
	P02679	Fibrinogen gamma chain OS=Homo sapiens OX=9606 GN=FGG PE=1 , SV=3		0.17	1.28	4.43	0.26	-0.84	-0.54	-0.78	-0.85	-0.97	-0.43	-0.08
	P00734	Prothrombin OS=Homo sapiens OX=9606 GN=F2 PE=1 , SV=2		0.35	1.11	-0.25	1.69	-0.54	1.13	2.19	-0.71	-1	-1	-1
	P12259	Coagulation factor V OS=Homo sapiens OX=9606 GN=F5 PE=1 , SV=4		-0.7	-1	-1	-1	-1	-1	-1	-1	11.7	-1	-1
	P00742	Coagulation factor X OS=Homo sapiens OX=9606 GN=F10 PE=1 ,SV=2		-1	5.61	4.78	-1	-1	-0.4	-1	-1	-1	-1	-1
	P00748	Coagulation factor XII OS=Homo sapiens OX=9606 GN=F12 PE=1 , SV=3		0.36	2.77	0.58	0.36	0.16	-0.33	0.96	-0.77	-1	-0.8	-0.66
	P05160	Coagulation factor XIII B chain OS=Homo sapiens OX=9606 GN=F13B PE=1 , SV=3		-0.35	0.83	2.26	1.32	0.22	-0.54	0.26	-1	-1	-1	-0.08
	P01008	Antithrombin-III OS=Homo sapiens OX=9606 GN=SERPINC1 PE=1 , SV=1		2.54	1.87	0.62	-0.42	-0.21	-0.48	0.3	-0.43	-0.9	-0.38	-0.67
	P00747	Plasminogen OS=Homo sapiens OX=9606 GN=PLG PE=1 , SV=2		-0.76	1.64	-0.56	2.05	-0.9	-0.74	-0.55	-0.91	-0.96	-0.92	-0.9
	P02745	Complement C1q subcomponent subunit A OS=Homo sapiens OX=9606 GN=C1QA PE=1 , SV=2	Complement Factors	0.41	3.97	0.16	1.45	-0.19	0.09	0.12	-1	-1	-1	-1
	P02746	Complement C1q subcomponent subunit B OS=Homo sapiens OX=9606 GN=C1QB PE=1 , SV=3		-0.7	-0.86	0.71	-0.76	-0.77	-0.52	-0.7	-0.95	-0.94	-1	-1
	P02747	Complement C1q subcomponent subunit C OS=Homo sapiens OX=9606 GN=C1QC PE=1 , SV=3		1.56	1.51	-0.42	1.68	-0.51	-0.32	-0.18	-0.63	0.21	-0.74	-0.54
	P00736	Complement C1r subcomponent OS=Homo sapiens OX=9606 GN=C1R PE=1 , SV=2		-0.14	6.14	-0.02	-0.58	-0.84	0.42	0	-0.77	-1	-0.85	-0.36
	Q9NZP8	Complement C1r subcomponent-like protein OS=Homo sapiens OX=9606 GN=C1RL PE=1 , SV=2		2.77	3.94	-0.07	-0.74	-0.4	1.16	-0.66	-1	-1	-1	-1
	P09871	Complement C1s subcomponent OS=Homo sapiens OX=9606 GN=C1S PE=1 , SV=1		-0.4	5.72	0.47	0.02	-0.87	0.06	-0.22	-0.92	-1	-1	-0.55
	P06681	Complement C2 OS=Homo sapiens OX=9606 GN=C2 PE=1 , SV=2		-0.27	4.11	-0.11	-0.26	0.54	0.14	0.11	-0.38	-0.52	-0.65	-0.72
	P01024	Complement C3 OS=Homo sapiens OX=9606 GN=C3 PE=1 , SV=2		-0.09	1.8	0.76	-0.43	0.06	-0.15	-0.14	-0.43	0.12	0.03	-0.22
	P0C0L4	Complement C4-A OS=Homo sapiens OX=9606 GN=C4A PE=1 , SV=2		-0.15	5.87	-0.68	-0.29	0.34	0.04	-0.32	-0.77	-0.84	-0.8	-0.86
	P0C0L5	Complement C4-B OS=Homo sapiens OX=9606 GN=C4B PE=1 , SV=2		3.41	2.51	-0.01	-0.85	0.08	0.48	-0.6	-0.88	-0.78	-0.66	-0.9
	P01031	Complement C5 OS=Homo sapiens OX=9606 GN=C5 PE=1 , SV=4		0.03	3.08	2.27	0.01	-0.16	-0.13	-0.39	-0.73	-0.92	-0.83	-0.64
	P13671	Complement component C6 OS=Homo sapiens OX=9606 GN=C6 PE=1 , SV=3		-0.77	2.14	2.33	-0.44	-0.64	-0.18	-0.52	-0.53	1.28	-0.01	-0.86
	P10643	Complement component C7 OS=Homo sapiens OX=9606 GN=C7 PE=1 , SV=2		-0.37	3.84	-0.27	0.8	1.12	-0.26	0.5	-0.63	-0.85	-0.87	-1
	P07357	Complement component C8 alpha chain OS=Homo sapiens OX=9606 GN=C8A PE=1 , SV=2		-0.53	2.52	4.26	-0.18	-0.08	-0.33	-0.36	-0.69	-1	-0.93	-0.76
	P07358	Complement component C8 beta chain OS=Homo sapiens OX=9606 GN=C8B PE=1 , SV=3		-0.74	1.81	1.72	0.04	-0.31	-0.32	-0.23	-0.67	-1	-1	-0.81
	P07360	Complement component C8 gamma chain OS=Homo sapiens OX=9606 GN=C8G PE=1 , SV=3		0.2	2.85	2.1	-0.36	0.31	-1	1.9	-1	-1	-1	-1
	P02748	Complement component C9 OS=Homo sapiens OX=9606 GN=C9 PE=1 , SV=2		0.15	5.31	1.8	-0.51	-0.26	-0.3	-0.67	-0.87	-0.87	-0.95	-0.9
	P08174	Complement decay-accelerating factor OS=Homo sapiens OX=9606 GN=CD55 PE=1 , SV=4		-0.95	0.67	-0.36	0.55	1.83	2.36	0.33	-0.8	-0.54	-0.33	-1
	P00751	Complement factor B OS=Homo sapiens OX=9606 GN=CFB PE=1 , SV=2		-0.13	2.74	1.83	-0.48	-0.43	0.26	-0.2	-0.65	-0.62	0.08	-0.58
	P08603	Complement factor H OS=Homo sapiens OX=9606 GN=CFH PE=1 , SV=4		-0.81	-0.12	-0.48	-0.56	-0.77	0.27	-0.21	-0.93	-0.83	-0.94	-0.89
	Q03591	Complement factor H-related protein 1 OS=Homo sapiens OX=9606 GN=CFHR1 PE=1 , SV=2		0.03	5.24	-0.35	-0.54	-0.65	0.57	-0.79	-0.2	-1	-0.1	-0.29
	P36980	Complement factor H-related protein 2 OS=Homo sapiens OX=9606 GN=CFHR2 PE=1 , SV=1		1.02	7.22	1.76	-1	-1	-1	-1	-1	-1	-1	-1
	Q02985	Complement factor H-related protein 3 OS=Homo sapiens OX=9606 GN=CFHR3 PE=1 ,SV=2		-1	10	-1	-0.55	0.54	-1	-1	-1	-1	-1	-1
	Q9BXR6	Complement factor H-related protein 5 OS=Homo sapiens OX=9606 GN=CFHR5 PE=1 ,SV=1		-1	10.98	-1	-1	0.02	-1	-1	-1	-1	-1	-1
	P05156	Complement factor I OS=Homo sapiens OX=9606 GN=CFI PE=1 , SV=2		-0.16	2.06	0.77	-0.46	0.32	0.23	-0.1	-0.63	-0.75	-0.42	-0.47
	P17927	Complement receptor type 1 OS=Homo sapiens OX=9606 GN=CR1 PE=1 , SV=3		-1	-1	-1	-1	-1	-1	-1	-1	-1	2.92	8.08
	Q8IWL2	Pulmonary surfactant-associated protein A1 OS=Homo sapiens OX=9606 GN=SFTPA1 PE=1 ,SV=2	Pulmonary Proteins	-1	-0.52	0.13	0.28	0.04	6.27	0.81	-1	-1	-1	-1
	Q8IWL1	Pulmonary surfactant-associated protein A2 OS=Homo sapiens OX=9606 GN=SFTPA2 PE=1 , SV=1		-0.87	-0.53	0.11	0.25	0.02	6.12	0.78	-0.87	-1	-1	-1
	P07988	Pulmonary surfactant-associated protein B OS=Homo sapiens OX=9606 GN=SFTPB PE=1 , SV=3		0.74	-0.58	-0.1	0.36	-0.84	2.24	-0.81	-0.57	3.06	-0.5	-1
	P35247	Pulmonary surfactant-associated protein D OS=Homo sapiens OX=9606 GN=SFTPD PE=1 , SV=3		-0.8	-0.49	-0.34	1.03	1.96	0.98	2.55	0.1	-1	-1	-1
	P15941	Mucin-1 OS=Homo sapiens OX=9606 GN=MUC1 PE=1 , SV=3		-0.8	-0.85	-0.68	0.04	-1	-0.42	-0.83	0.16	5.11	1.3	-1
	Q8WXI7	Mucin-16 OS=Homo sapiens OX=9606 GN=MUC16 PE=1 , SV=3		-1	-1	-0.91	-0.47	-1	-0.84	-1	-0.87	7.62	1.27	-0.62
	Q99102	Mucin-4 OS=Homo sapiens OX=9606 GN=MUC4 PE=1 , SV=4		-1	-0.98	-0.39	-0.77	-1	-0.57	-1	1.86	5.59	0.75	-0.7
	P98088	Mucin-5AC OS=Homo sapiens OX=9606 GN=MUC5AC PE=1 , SV=4		-1	-0.23	-0.58	0.02	-0.98	-0.77	-0.78	-0.96	2.05	1.82	0.65
	Q9HC84	Mucin-5B OS=Homo sapiens OX=9606 GN=MUC5B PE=1 , SV=3		-1	-0.95	-0.93	-0.4	-0.99	-0.9	-0.95	-0.96	5.51	-0.28	-0.53
	Q8IW75	Serpin A12 OS=Homo sapiens OX=9606 GN=SERPINA12 PE=1 , SV=1	Serine Protease Inhibitors (SERPIN)	-1	-0.93	8	-0.94	-0.96	-0.72	-0.68	-1	-1	-1	-0.82
	P48595	Serpin B10 OS=Homo sapiens OX=9606 GN=SERPINB10 PE=1 , SV=1		-1	-1	-1	-1	-1	-1	-1	-1	-1	10.06	0.94
	Q96P63	Serpin B12 OS=Homo sapiens OX=9606 GN=SERPINB12 PE=1 , SV=1		-1	-0.75	-0.91	-0.71	-0.81	0.6	-0.25	-0.99	-0.59	-0.95	-0.7
	P29508	Serpin B3 OS=Homo sapiens OX=9606 GN=SERPINB3 PE=1 , SV=2		-1	-0.72	-0.23	0.12	-0.71	1.17	-0.55	-0.88	0.71	-0.52	-0.66
	P48594	Serpin B4 OS=Homo sapiens OX=9606 GN=SERPINB4 PE=1 , SV=2		-1	-0.48	-0.73	-0.51	-0.56	1.19	-0.07	-1	-1	-0.71	-1
	P35237	Serpin B6 OS=Homo sapiens OX=9606 GN=SERPINB6 PE=1 , SV=3		-1	0.57	-0.8	-0.38	-0.93	-0.06	-1	-0.53	3.2	2.36	0.57
	O75635	Serpin B7 OS=Homo sapiens OX=9606 GN=SERPINB7 PE=1 , SV=1		-1	-0.88	-1	-0.84	-0.91	0.39	0.39	-1	-1	-0.91	-0.68
	P50452	Serpin B8 OS=Homo sapiens OX=9606 GN=SERPINB8 PE=1 , SV=2		-1	-1	-1	-0.8	-0.49	0.47	-0.24	-1	-1	-0.22	-0.81
	P50453	Serpin B9 OS=Homo sapiens OX=9606 GN=SERPINB9 PE=1 , SV=1		-0.19	-1	-1	-1	-1	-1	-1	-1	-1	11.19	-1
	P05543	Thyroxine-binding globulin OS=Homo sapiens OX=9606 GN=SERPINA7 PE=1 , SV=2		6.56	-0.26	0.27	-0.51	-0.66	-0.31	-0.21	-0.31	-1	-1	-0.57
	P05546	Heparin cofactor 2 OS=Homo sapiens OX=9606 GN=SERPIND1 PE=1 , SV=3		-0.53	2.09	2.74	-0.04	-0.6	-0.28	0.21	-0.73	-1	-0.88	-0.54
	P29622	Kallistatin OS=Homo sapiens OX=9606 GN=SERPINA4 PE=1 , SV=3		0.54	1.18	-0.37	0.62	0.42	-0.3	1.44	0.03	-1	-0.18	-0.39
	P30740	Leukocyte elastase inhibitor OS=Homo sapiens OX=9606 GN=SERPINB1 PE=1 , SV=1		-0.96	-0.87	0.36	-0.69	-0.88	-0.31	-0.89	-0.76	-0.16	3.99	2.83
	P36955	Pigment epithelium-derived factor OS=Homo sapiens OX=9606 GN=SERPINF1 PE=1 , SV=4		-0.75	-0.5	-0.94	-0.67	-0.96	-0.31	-0.52	-0.82	6.71	-0.34	-0.98
	P05155	Plasma protease C1 inhibitor OS=Homo sapiens OX=9606 GN=SERPING1 PE=1 , SV=2		0.83	3.42	0.28	0.15	-0.01	-0.04	-0.23	-0.75	-0.47	-0.85	-0.93
	P05120	Plasminogen activator inhibitor 2 OS=Homo sapiens OX=9606 GN=SERPINB2 PE=1 , SV=2		-1	-0.81	-1	-0.85	-0.7	0.45	-0.27	-1	-1	-1	-0.75
	Q9UK55	Protein Z-dependent protease inhibitor OS=Homo sapiens OX=9606 GN=SERPINA10 PE=1 , SV=1		-0.31	9.91	-1	-0.58	-0.7	-1	-0.31	-1	-1	-1	-1
	P01876	Immunoglobulin heavy constant alpha 1 OS=Homo sapiens OX=9606 GN=IGHA1 PE=1 , SV=2	Immunoglobulins	-0.95	0.45	-0.89	-0.14	-0.52	0.5	-0.11	0.47	1.02	1.53	0.12
	P01877	Immunoglobulin heavy constant alpha 2 OS=Homo sapiens OX=9606 GN=IGHA2 PE=1 , SV=4		-0.94	-0.42	-0.75	-0.47	-0.57	-0.04	0.27	-0.1	1.85	1.92	0.72
	P01880	Immunoglobulin heavy constant delta OS=Homo sapiens OX=9606 GN=IGHD PE=1 ,SV=3		-1	3.71	-1	-0.93	0.05	-0.03	-1	0.21	-1	2.65	-1
	P01854	Immunoglobulin heavy constant epsilon OS=Homo sapiens OX=9606 GN=IGHE PE=1 ,SV=1		-1	4.08	-1	2.53	0.28	0.19	0.08	-1	-1	-1	-1
	P01857	Immunoglobulin heavy constant gamma 1 OS=Homo sapiens OX=9606 GN=IGHG1 PE=1 , SV=1		-0.51	0.17	0.02	1.7	-0.68	0.12	0.43	1.58	-0.89	-0.11	0.02
	P01859	Immunoglobulin heavy constant gamma 2 OS=Homo sapiens OX=9606 GN=IGHG2 PE=1 , SV=2		0.2	1.08	-0.65	-0.61	-0.51	-0.08	0.26	0.72	-0.87	0.15	2.16
	P01860	Immunoglobulin heavy constant gamma 3 OS=Homo sapiens OX=9606 GN=IGHG3 PE=1 , SV=2		-0.84	0.61	-0.26	-0.37	1.02	0.65	0.08	0.75	-0.95	-0.32	1.25
	P01861	Immunoglobulin heavy constant gamma 4 OS=Homo sapiens OX=9606 GN=IGHG4 PE=1 , SV=1		-0.83	-0.06	-0.9	0.06	-0.29	1.5	1.67	1.01	-0.85	-0.1	-0.13
	P01871	Immunoglobulin heavy constant mu OS=Homo sapiens OX=9606 GN=IGHM PE=1 , SV=4		-0.95	-0.74	4.45	0.39	-0.83	-0.8	-0.25	-0.72	0.21	0.18	0.18
	A0A0C4DH31	Immunoglobulin heavy variable 1-18 OS=Homo sapiens OX=9606 GN=IGHV1-18 PE=3 , SV=1		-0.36	-0.51	4.84	0.09	-1	0.32	0.57	-0.32	-1	-0.47	-0.17
	P23083	Immunoglobulin heavy variable 1-2 OS=Homo sapiens OX=9606 GN=IGHV1-2 PE=1 ,SV=2		-1	-0.19	-0.51	-0.03	-1	0.82	5.5	0.25	-1	-1	0.16
	A0A0C4DH33	Immunoglobulin heavy variable 1-24 OS=Homo sapiens OX=9606 GN=IGHV1-24 PE=3 ,SV=1		-1	-1	1.38	0.82	-0.95	1.36	3.91	0.49	-1	-1	-1
	A0A0C4DH29	Immunoglobulin heavy variable 1-3 OS=Homo sapiens OX=9606 GN=IGHV1-3 PE=3 , SV=1		-0.87	-0.87	3.31	0.99	-0.86	-0.2	-1	1.29	0.08	-1	0.82
	A0A0A0MS14	Immunoglobulin heavy variable 1-45 OS=Homo sapiens OX=9606 GN=IGHV1-45 PE=3 ,SV=1		-1	-1	-1	-1	-1	-1	-1	2.03	-1	8.97	-1
	P01743	Immunoglobulin heavy variable 1-46 OS=Homo sapiens OX=9606 GN=IGHV1-46 PE=1 , SV=2		-0.88	-1	0.61	-0.77	-1	0.57	-0.3	-0.76	1.11	3.42	0.76
	P01742	Immunoglobulin heavy variable 1-69 OS=Homo sapiens OX=9606 GN=IGHV1-69 PE=1 , SV=2		-0.98	1.23	-1	2.49	-0.5	-1	4.61	-0.25	-1	-1	-0.61
	A0A0B4J2H0	Immunoglobulin heavy variable 1-69D OS=Homo sapiens OX=9606 GN=IGHV1-69D PE=1 , SV=1		-0.99	-1	8.56	-1	-1	-0.16	-1	-1	-1	-1	-0.72
	P0DP01	Immunoglobulin heavy variable 1-8 OS=Homo sapiens OX=9606 GN=IGHV1-8 PE=3 ,SV=1		-1	-0.7	2.04	-1	-0.96	2.1	1.03	-0.24	-1	-0.07	1.49
	A0A0B4J1V2	Immunoglobulin heavy variable 2-26 OS=Homo sapiens OX=9606 GN=IGHV2-26 PE=3 ,SV=1		-1	-0.59	-0.61	-0.5	-0.67	7.91	-0.76	-0.08	-1	-0.22	-0.48
	P01817	Immunoglobulin heavy variable 2-5 OS=Homo sapiens OX=9606 GN=IGHV2-5 PE=1 ,SV=2		-1	-0.79	2.19	-0.96	-0.95	5.85	-0.31	0.97	-1	-1	-1
	A0A0C4DH43	Immunoglobulin heavy variable 2-70D OS=Homo sapiens OX=9606 GN=IGHV2-70D PE=3 , SV=1		-0.47	0.48	3.58	-0.11	-0.92	0.8	1.72	-0.36	-1	-1	-1
	P01766	Immunoglobulin heavy variable 3-13 OS=Homo sapiens OX=9606 GN=IGHV3-13 PE=1 , SV=2		-0.82	0.41	1.19	0.43	-0.68	3.26	0.16	-0.03	-0.68	-0.25	-1
	A0A0B4J1V0	Immunoglobulin heavy variable 3-15 OS=Homo sapiens OX=9606 GN=IGHV3-15 PE=3 , SV=1		-0.98	-0.5	2.16	-0.19	-0.76	2.85	0.42	-0.51	-0.54	-0.74	-0.08
	A0A0C4DH32	Immunoglobulin heavy variable 3-20 OS=Homo sapiens OX=9606 GN=IGHV3-20 PE=3 , SV=2		-0.6	-1	-1	-1	-1	-1	-1	-1	-1	5.8	4.8
	A0A0B4J1V1	Immunoglobulin heavy variable 3-21 OS=Homo sapiens OX=9606 GN=IGHV3-21 PE=1 ,SV=1		-1	-1	-1	-0.62	-1	4.24	1.21	-1	-1	-1	4.17
	P01764	Immunoglobulin heavy variable 3-23 OS=Homo sapiens OX=9606 GN=IGHV3-23 PE=1 , SV=2		-0.22	0.95	1.22	1.01	-0.57	1.13	0.41	-0.97	0.48	-1	-0.97
	P01768	Immunoglobulin heavy variable 3-30 OS=Homo sapiens OX=9606 GN=IGHV3-30 PE=1 , SV=2		-1	-1	-1	-1	-1	-1	-1	-0.65	6.52	3.63	-0.5
	P0DP02	Immunoglobulin heavy variable 3-30-3 OS=Homo sapiens OX=9606 GN=IGHV3-30-3 PE=3 ,SV=1		-1	-0.93	9.45	-0.42	-1	-0.4	-0.21	-0.5	-1	-1	-1
	P01772	Immunoglobulin heavy variable 3-33 OS=Homo sapiens OX=9606 GN=IGHV3-33 PE=1 , SV=2		-0.96	-0.76	7.22	0.38	-1	0.38	0.53	-1	-1	-1	-1
	A0A0B4J1X8	Immunoglobulin heavy variable 3-43 OS=Homo sapiens OX=9606 GN=IGHV3-43 PE=3 , SV=1		-1	0.14	-1	-0.15	-1	2.56	-0.25	0.2	-0.28	0.8	1.98
	P0DP04	Immunoglobulin heavy variable 3-43D OS=Homo sapiens OX=9606 GN=IGHV3-43D PE=3 ,SV=1		-1	1.1	-0.6	0.58	-0.84	4.75	1.13	-1	-1	-1	-1
	A0A0A0MS15	Immunoglobulin heavy variable 3-49 OS=Homo sapiens OX=9606 GN=IGHV3-49 PE=3 , SV=1		-0.9	-0.32	-0.14	-0.17	-1	0.92	0.18	1.61	-0.62	0.39	1.8
	P01767	Immunoglobulin heavy variable 3-53 OS=Homo sapiens OX=9606 GN=IGHV3-53 PE=1 , SV=2		-0.77	0.94	-1	-1	-1	6.23	0.93	0.67	-1	-1	-1
	A0A0J9YX35	Immunoglobulin heavy variable 3-64D OS=Homo sapiens OX=9606 GN=IGHV3-64D PE=3 , SV=1		-0.9	-0.27	-1	5.86	-0.98	-0.47	-0.8	0.43	-0.45	-1	1.58
	A0A0C4DH42	Immunoglobulin heavy variable 3-66 OS=Homo sapiens OX=9606 GN=IGHV3-66 PE=3 ,SV=1		-1	1.28	-1	-1	-1	7.46	1.26	-1	-1	-1	-1
	P01780	Immunoglobulin heavy variable 3-7 OS=Homo sapiens OX=9606 GN=IGHV3-7 PE=1 , SV=2		-0.82	-0.03	-0.62	0.28	-0.77	0.78	0.46	0.98	-0.4	0.54	1.37
	A0A0B4J1Y9	Immunoglobulin heavy variable 3-72 OS=Homo sapiens OX=9606 GN=IGHV3-72 PE=3 , SV=1		-0.86	0.44	-1	-0.17	-0.61	0.95	0.24	-0.5	-0.93	-0.8	-0.85
	A0A0B4J1V6	Immunoglobulin heavy variable 3-73 OS=Homo sapiens OX=9606 GN=IGHV3-73 PE=3 , SV=1		-0.88	-0.62	-0.6	1.14	-1	-0.05	0.15	-0.73	-1	-1	6.59
	A0A0B4J1X5	Immunoglobulin heavy variable 3-74 OS=Homo sapiens OX=9606 GN=IGHV3-74 PE=3 , SV=1		-0.29	-0.95	0.84	-0.88	-1	-0.92	-0.9	2.09	-1	5.76	-0.76
	P01782	Immunoglobulin heavy variable 3-9 OS=Homo sapiens OX=9606 GN=IGHV3-9 PE=1 , SV=2		-0.53	-1	-1	-1	-1	-1	-1	2.83	3.33	0.49	1.88
	A0A0C4DH34	Immunoglobulin heavy variable 4-28 OS=Homo sapiens OX=9606 GN=IGHV4-28 PE=3 ,SV=1		-1	0.05	-1	0.21	-0.71	0.95	0.96	3.27	-1	-1	1.17
	A0A087WSY4	Immunoglobulin heavy variable 4-30-2 OS=Homo sapiens OX=9606 GN=IGHV4-30-2 PE=3 ,SV=1		-1	-1	-1	-1	-1	-1	-1	6.47	-1	4.53	-1
	P06331	Immunoglobulin heavy variable 4-34 OS=Homo sapiens OX=9606 GN=IGHV4-34 PE=1 , SV=2		-1	-0.65	2.24	1.34	-1	0.33	0.12	-0.67	2.97	-1	-0.69
	P0DP08	Immunoglobulin heavy variable 4-38-2 OS=Homo sapiens OX=9606 GN=IGHV4-38-2 PE=3 , SV=1		-1	-1	-1	-1	-1	-1	-1	-0.94	10.84	-0.39	-0.52
	P01824	Immunoglobulin heavy variable 4-39 OS=Homo sapiens OX=9606 GN=IGHV4-39 PE=1 ,SV=2		-1	-1	4.09	-1	-1	5.66	0.25	-1	-1	-1	-1
	A0A075B6R2	Immunoglobulin heavy variable 4-4 OS=Homo sapiens OX=9606 GN=IGHV4-4 PE=3 , SV=2		-1	1.61	1.16	1.33	0.08	2.1	-0.52	-1	-1	-1	-0.22
	A0A0J9YXX1	Immunoglobulin heavy variable 5-10-1 OS=Homo sapiens OX=9606 GN=IGHV5-10-1 PE=3 , SV=1		3.61	-1	-1	0.65	-0.12	-1	-1	-1	4.86	-1	-1
	A0A0C4DH38	Immunoglobulin heavy variable 5-51 OS=Homo sapiens OX=9606 GN=IGHV5-51 PE=3 , SV=1		-0.78	-0.37	-0.98	-0.17	0.17	1.18	0.14	1.68	-0.6	-0.09	1.66
	A0A0B4J1U7	Immunoglobulin heavy variable 6-1 OS=Homo sapiens OX=9606 GN=IGHV6-1 PE=3 ,SV=1		-1	-0.98	-0.82	-0.85	-0.96	-0.93	-0.94	1.54	-1	8.64	-1
	P01591	Immunoglobulin J chain OS=Homo sapiens OX=9606 GN=JCHAIN PE=1 , SV=4		-1	-0.8	-0.96	-0.04	-0.31	1.61	0.44	-0.64	-0.37	3.97	-0.47
	P01834	Immunoglobulin kappa constant OS=Homo sapiens OX=9606 GN=IGKC PE=1 , SV=2		-0.22	-0.14	-0.61	-0.15	-0.39	0.74	0.64	0.67	-0.05	1.16	0.1
	A0A0C4DH73	Immunoglobulin kappa variable 1-12 OS=Homo sapiens OX=9606 GN=IGKV1-12 PE=3 ,SV=1		-1	-0.55	-1	0.05	-1	0.04	9.46	-1	-1	-1	-1
	P04430	Immunoglobulin kappa variable 1-16 OS=Homo sapiens OX=9606 GN=IGKV1-16 PE=1 ,SV=2		-1	-1	3.84	2.5	-1	1.05	0.66	-0.05	-1	-1	-1
	P01599	Immunoglobulin kappa variable 1-17 OS=Homo sapiens OX=9606 GN=IGKV1-17 PE=1 , SV=2		-0.67	-0.81	-1	-0.63	-0.47	1.2	4.74	-1	-1	0.93	0.71
	P01602	Immunoglobulin kappa variable 1-5 OS=Homo sapiens OX=9606 GN=IGKV1-5 PE=1 , SV=2		-0.22	0.01	2.16	-0.45	0.16	0.45	0.82	0.58	-1	0.12	-1
	A0A0C4DH72	Immunoglobulin kappa variable 1-6 OS=Homo sapiens OX=9606 GN=IGKV1-6 PE=3 , SV=1		-1	-1	-1	-1	-1	-1	-1	3.99	-1	1.6	4.41
	A0A0C4DH67	Immunoglobulin kappa variable 1-8 OS=Homo sapiens OX=9606 GN=IGKV1-8 PE=3 , SV=1		0.71	-0.02	0.26	-0.47	0.09	1.78	1.8	-1	-1	-1	0.85
	A0A0C4DH69	Immunoglobulin kappa variable 1-9 OS=Homo sapiens OX=9606 GN=IGKV1-9 PE=3 ,SV=1		-1	0.35	0.74	-0.26	0.51	2.82	2.85	-1	-1	-1	-1
	P01611	Immunoglobulin kappa variable 1D-12 OS=Homo sapiens OX=9606 GN=IGKV1D-12 PE=1 ,SV=2		-1	-0.55	-1	0.05	-1	0.04	9.46	-1	-1	-1	-1
	A0A0B4J2D9	Immunoglobulin kappa variable 1D-13 OS=Homo sapiens OX=9606 GN=IGKV1D-13 PE=3 ,SV=1		-1	0.64	-1	6.04	-1	-1	3.32	-1	-1	-1	-1
	P04432	Immunoglobulin kappa variable 1D-39 OS=Homo sapiens OX=9606 GN=IGKV1D-39 PE=3 , SV=2		4.35	-1	6.12	-1	-1	-1	-1	-0.47	-1	-1	-1
	A0A0C4DH68	Immunoglobulin kappa variable 2-24 OS=Homo sapiens OX=9606 GN=IGKV2-24 PE=3 ,SV=1		-1	2.1	-0.46	0.35	0.47	1.62	1.73	-1	-1	-1	-1
	A0A075B6P5	Immunoglobulin kappa variable 2-28 OS=Homo sapiens OX=9606 GN=IGKV2-28 PE=3 , SV=1		-0.99	-0.03	3.06	0.21	-0.73	-0.84	2.66	-1	-0.82	-1	-1
	A2NJV5	Immunoglobulin kappa variable 2-29 OS=Homo sapiens OX=9606 GN=IGKV2-29 PE=3 ,SV=2		-1	-0.28	6.1	-1	-1	-1	4.01	-0.83	-1	-1	-1
	P06310	Immunoglobulin kappa variable 2-30 OS=Homo sapiens OX=9606 GN=IGKV2-30 PE=3 , SV=2		-0.83	-0.38	-0.16	0.15	-0.76	-0.61	1.28	-0.94	-0.29	-1	-0.24
	A0A0A0MRZ7	Immunoglobulin kappa variable 2D-26 OS=Homo sapiens OX=9606 GN=IGKV2D-26 PE=3 ,SV=1		-1	-0.27	6.19	-1	-1	-1	4.08	-1	-1	-1	-1
	A0A075B6S2	Immunoglobulin kappa variable 2D-29 OS=Homo sapiens OX=9606 GN=IGKV2D-29 PE=3 ,SV=1		-1	-0.28	6.1	-1	-1	-1	4.01	-0.83	-1	-1	-1
	A0A075B6S6	Immunoglobulin kappa variable 2D-30 OS=Homo sapiens OX=9606 GN=IGKV2D-30 PE=3 , SV=1		8.57	-1	-1	-1	-1	-1	-1	2.43	-1	-1	-1
	P04433	Immunoglobulin kappa variable 3-11 OS=Homo sapiens OX=9606 GN=IGKV3-11 PE=1 , SV=1		-0.63	-0.07	0.28	0.73	-0.28	0.15	1.47	-0.64	-0.66	-0.89	0.83
	P01624	Immunoglobulin kappa variable 3-15 OS=Homo sapiens OX=9606 GN=IGKV3-15 PE=1 , SV=2		-1	0.36	-0.99	0.87	0.03	1.53	1.62	1.18	-0.37	-0.83	-0.98
	P01619	Immunoglobulin kappa variable 3-20 OS=Homo sapiens OX=9606 GN=IGKV3-20 PE=1 , SV=2		-0.65	-0.35	0.34	0.51	-0.55	3.23	0.8	-0.94	-0.55	0.46	-0.63
	A0A0A0MRZ8	Immunoglobulin kappa variable 3D-11 OS=Homo sapiens OX=9606 GN=IGKV3D-11 PE=3 ,SV=6		-1	0.21	0.66	1.25	-0.06	0.5	2.22	-1	-1	-1	-1
	A0A087WSY6	Immunoglobulin kappa variable 3D-15 OS=Homo sapiens OX=9606 GN=IGKV3D-15 PE=3 , SV=6		-0.78	0.11	-1	-0.19	-0.24	0.94	-0.11	1.6	0.33	1.24	-0.14
	A0A0C4DH25	Immunoglobulin kappa variable 3D-20 OS=Homo sapiens OX=9606 GN=IGKV3D-20 PE=3 , SV=1		-0.9	0.87	0.3	0.18	0.73	0.7	0	0.46	-0.03	0.27	-1
	P06312	Immunoglobulin kappa variable 4-1 OS=Homo sapiens OX=9606 GN=IGKV4-1 PE=1 , SV=1		-0.64	-0.47	0.69	-0.14	-0.59	1.57	0.46	0.46	-0.32	0.68	0.23
	P0DOY2	Immunoglobulin lambda constant 2 OS=Homo sapiens OX=9606 GN=IGLC2 PE=1 , SV=1		-0.41	-0.35	-0.77	0.82	-0.14	0.95	1.05	-1	0.65	-1	1.48
	P0DOY3	Immunoglobulin lambda constant 3 OS=Homo sapiens OX=9606 GN=IGLC3 PE=1 , SV=1		0.57	-1	-1	-1	-1	-1	-1	-0.65	3.4	-0.92	5.6
	P01703	Immunoglobulin lambda variable 1-40 OS=Homo sapiens OX=9606 GN=IGLV1-40 PE=1 , SV=2		1.53	-0.55	0.34	1.1	-1	1.12	2.14	0.34	-1	-1	-1
	P01699	Immunoglobulin lambda variable 1-44 OS=Homo sapiens OX=9606 GN=IGLV1-44 PE=1 ,SV=2		-1	-1	-1	9.82	-1	-1	-1	1.18	-1	-1	-1
	P01700	Immunoglobulin lambda variable 1-47 OS=Homo sapiens OX=9606 GN=IGLV1-47 PE=1 ,SV=2		-1	0.61	-0.45	0.84	0.27	2.95	1.1	0.57	-1	-1	-1
	P01701	Immunoglobulin lambda variable 1-51 OS=Homo sapiens OX=9606 GN=IGLV1-51 PE=1 , SV=2		-0.45	-0.01	-0.72	3.44	-1	2.52	1.58	-0.37	-1	-1	-1
	P01706	Immunoglobulin lambda variable 2-11 OS=Homo sapiens OX=9606 GN=IGLV2-11 PE=1 ,SV=2		-1	-1	-1	0.24	-0.6	-0.01	9.36	-1	-1	-1	-1
	P01709	Immunoglobulin lambda variable 2-8 OS=Homo sapiens OX=9606 GN=IGLV2-8 PE=1 ,SV=2		-1	-1	-1	1.68	-1	1.27	7.06	-1	-1	-1	-1
	A0A075B6K4	Immunoglobulin lambda variable 3-10 OS=Homo sapiens OX=9606 GN=IGLV3-10 PE=3 , SV=2		0.23	-1	1.22	-1	-1	-1	0.6	-1	-1	-1	4.95
	P01714	Immunoglobulin lambda variable 3-19 OS=Homo sapiens OX=9606 GN=IGLV3-19 PE=1 ,SV=2		-1	-0.47	-0.56	8.13	-0.64	0.06	-0.07	-0.68	-1	-1	-1
	P80748	Immunoglobulin lambda variable 3-21 OS=Homo sapiens OX=9606 GN=IGLV3-21 PE=1 ,SV=2		-1	-0.09	2.86	1.1	0.42	1.07	1.63	-1	-1	-1	-1
	P01717	Immunoglobulin lambda variable 3-25 OS=Homo sapiens OX=9606 GN=IGLV3-25 PE=1 , SV=2		-0.23	-1	0.75	-0.27	-1	-0.26	-0.53	2.87	-1	3.66	-1
	P01718	Immunoglobulin lambda variable 3-27 OS=Homo sapiens OX=9606 GN=IGLV3-27 PE=1 ,SV=2		-1	-1	-1	4.83	-1	-1	6.17	-1	-1	-1	-1
	A0A075B6K5	Immunoglobulin lambda variable 3-9 OS=Homo sapiens OX=9606 GN=IGLV3-9 PE=3 , SV=1		-0.78	-0.85	-1	0.49	-0.68	-0.7	-0.74	-0.1	-1	6.22	0.1
	A0A075B6I0	Immunoglobulin lambda variable 8-61 OS=Homo sapiens OX=9606 GN=IGLV8-61 PE=3 , SV=7		-0.54	0.51	-1	5.15	0.17	0.71	-1	-0.84	-1	-1	0.84
	A0A0B4J1Y8	Immunoglobulin lambda variable 9-49 OS=Homo sapiens OX=9606 GN=IGLV9-49 PE=1 ,SV=1		-1	-1	-1	11.23	-0.75	-1	-0.48	-1	-1	-1	-1
	B9A064	Immunoglobulin lambda-like polypeptide 5 OS=Homo sapiens OX=9606 GN=IGLL5 PE=2 , SV=2		-0.33	0.52	-1	2.54	-0.27	0.99	0.75	-0.04	-0.44	-0.72	-0.27

## Sheet: Figure 1d
Figure 1d
		Coagulation Factors
	P02671	Fibrinogen alpha chain OS=Homo sapiens OX=9606 GN=FGA PE=1 , SV=2	0.02	3.86	1.78	0.92	-0.53	-0.67	-0.45	-0.78	-0.98	-0.92	-0.97	-0.84	-0.44
	P02675	Fibrinogen beta chain OS=Homo sapiens OX=9606 GN=FGB PE=1 , SV=2	0.83	1.32	2.86	0.4	-0.75	-0.57	-0.65	-0.79	-1	0.02	0.24	-1	-0.91
	P02679	Fibrinogen gamma chain OS=Homo sapiens OX=9606 GN=FGG PE=1 , SV=3	0.17	1.28	4.43	0.26	-0.84	-0.54	-0.78	-0.85	-0.97	-0.43	-0.08	-0.88	-0.78
	P00734	Prothrombin OS=Homo sapiens OX=9606 GN=F2 PE=1 , SV=2	0.35	1.11	-0.25	1.69	-0.54	1.13	2.19	-0.71	-1	-1	-1	-1	-0.97
	P12259	Coagulation factor V OS=Homo sapiens OX=9606 GN=F5 PE=1 , SV=4	-0.7	-1	-1	-1	-1	-1	-1	-1	11.7	-1	-1	-1	-1
	P00742	Coagulation factor X OS=Homo sapiens OX=9606 GN=F10 PE=1 ,SV=2	-1	5.61	4.78	-1	-1	-0.4	-1	-1	-1	-1	-1	-1	-1
	P00748	Coagulation factor XII OS=Homo sapiens OX=9606 GN=F12 PE=1 , SV=3	0.36	2.77	0.58	0.36	0.16	-0.33	0.96	-0.77	-1	-0.8	-0.66	-0.86	-0.75
	P05160	Coagulation factor XIII B chain OS=Homo sapiens OX=9606 GN=F13B PE=1 , SV=3	-0.35	0.83	2.26	1.32	0.22	-0.54	0.26	-1	-1	-1	-0.08	-1	0.08
	P01008	Antithrombin-III OS=Homo sapiens OX=9606 GN=SERPINC1 PE=1 , SV=1	2.54	1.87	0.62	-0.42	-0.21	-0.48	0.3	-0.43	-0.9	-0.38	-0.67	-0.96	-0.87
	P00747	Plasminogen OS=Homo sapiens OX=9606 GN=PLG PE=1 , SV=2	-0.76	1.64	-0.56	2.05	-0.9	-0.74	-0.55	-0.91	-0.96	-0.92	-0.9	0.37	3.13

## Sheet: Figure 1e
Figure 1e
	Fibrinogen in BALF
		Healthy	COVID-recovered	COVID-acute
		4.28235	0.649373	63.2987
		1.40668	0.279699	39.0779
		0.361391	0.166291	73.2013
		1.69545	0.161905	52.1948
		1.83316	1.55013
		3.51128	1.5
		0	0.180702
		0.029699
		0.012155
		0.007143
		0.086717
		0.134962
		0.596742
		0
		0.703258
	Prothrombin in BALF
		Healthy	COVID-recovered	COVID-acute
		0.142006	0.131493	2.66659
		0.035605	0.08341	0.985675
		0.020587	0.042306	3.16567
		0	0.078697	1.69616
		0.032371	0.194339
		0.071765	0.265943
		0.037685	0.097412
		0
		0.040342
		0.097274
		0.079159
		0.055684
		0.027172
		0.106885
		0.070702
	IgG in BALF
		Healthy	COVID-recovered	COVID-acute
		49.8366	7.63559	102.99
		7.05976	7.63015	67.116
		7.53984	32.6496	101.92
		9.75383	6.76923	33.54
		17.8361	43.3333
		25.5012	60.9324
		0.312354	31.2898
		0.72805
		0.910645
		1.45843
		2.35975
		6.76535
		1.28361
		0.86014
		2.12277

## Sheet: Figure 2a
Figure 2a
	pSARS infection of 293T cells
		293T - uninfected						ACE2-293T - infected						293T - infected
		611	909	883	1428	2280	1152	44112	61164	41612	59896	41907	58021	19732	2187	21320	2165	20324	1971
	pSARS infection of NHBE cells
		UI			Infected
		808	805	994	13956	11865	12119

## Sheet: Figure 2b
Figure 2b
	time (minutes)	uninfected		infected
	0	0.164	0.161	0.243	0.248
	1.5	0.164	0.16	0.238	0.248
	3	0.163	0.161	0.24	0.25
	4.5	0.163	0.161	0.243	0.249
	6	0.164	0.162	0.242	0.25
	7.5	0.164	0.163	0.241	0.252
	9	0.165	0.163	0.244	0.251
	10.5	0.164	0.162	0.245	0.253
	12	0.165	0.162	0.246	0.255
	13.5	0.165	0.162	0.245	0.258
	15	0.165	0.164	0.246	0.255
	16.5	0.165	0.165	0.247	0.253
	18	0.165	0.165	0.248	0.254
	19.5	0.166	0.165	0.247	0.255
	21	0.166	0.164	0.249	0.254
	22.5	0.166	0.165	0.248	0.254
	24	0.166	0.166	0.25	0.255
	25.5	0.166	0.165	0.25	0.255
	27	0.166	0.164	0.25	0.256
	28.5	0.166	0.165	0.25	0.256
	30	0.166	0.164	0.25	0.256
	31.5	0.165	0.164	0.25	0.255
	33	0.166	0.165	0.253	0.256
	34.5	0.166	0.165	0.252	0.257
	36	0.166	0.165	0.252	0.257
	37.5	0.166	0.164	0.252	0.258
	39	0.166	0.164	0.253	0.257
	40.5	0.166	0.164	0.254	0.258
	42	0.165	0.164	0.253	0.257
	43.5	0.165	0.164	0.254	0.258
	45	0.166	0.164	0.255	0.259
	46.5	0.166	0.163	0.255	0.259
	48	0.165	0.164	0.255	0.259
	49.5	0.165	0.164	0.256	0.259
	51	0.165	0.163	0.256	0.26
	52.5	0.165	0.163	0.257	0.261
	54	0.165	0.163	0.257	0.259
	55.5	0.164	0.163	0.258	0.261
	57	0.165	0.163	0.258	0.262
	58.5	0.165	0.163	0.259	0.264
	60	0.165	0.163	0.26	0.265
	61.5	0.164	0.163	0.26	0.264
	63	0.164	0.163	0.262	0.265
	64.5	0.164	0.163	0.265	0.266
	66	0.164	0.162	0.267	0.266
	67.5	0.164	0.162	0.269	0.272
	69	0.164	0.162	0.272	0.277
	70.5	0.164	0.162	0.275	0.279
	72	0.164	0.162	0.28	0.277
	73.5	0.164	0.162	0.285	0.28
	75	0.164	0.162	0.291	0.285
	76.5	0.164	0.162	0.297	0.29
	78	0.163	0.162	0.302	0.294
	79.5	0.164	0.162	0.309	0.299
	81	0.164	0.162	0.315	0.304
	82.5	0.164	0.162	0.322	0.311
	84	0.163	0.162	0.327	0.316
	85.5	0.163	0.161	0.333	0.322
	87	0.164	0.162	0.339	0.328
	88.5	0.163	0.161	0.346	0.334
	90	0.163	0.161	0.351	0.34
	91.5	0.163	0.161	0.357	0.345
	93	0.164	0.161	0.363	0.351
	94.5	0.163	0.161	0.368	0.356
	96	0.163	0.161	0.374	0.361
	97.5	0.163	0.161	0.379	0.366
	99	0.163	0.161	0.385	0.372
	100.5	0.163	0.161	0.39	0.377
	102	0.163	0.161	0.395	0.382
	103.5	0.163	0.161	0.399	0.386
	105	0.163	0.161	0.404	0.391
	106.5	0.163	0.161	0.408	0.395
	108	0.163	0.161	0.413	0.4
	109.5	0.163	0.161	0.417	0.404
	111	0.163	0.161	0.421	0.408
	112.5	0.163	0.161	0.426	0.412
	114	0.163	0.161	0.43	0.417
	115.5	0.163	0.16	0.433	0.421
	117	0.163	0.161	0.437	0.425
	118.5	0.163	0.16	0.441	0.428
	120	0.163	0.161	0.445	0.432
	121.5	0.163	0.161	0.449	0.436
	123	0.163	0.161	0.452	0.44
	124.5	0.163	0.161	0.456	0.444
	126	0.163	0.16	0.459	0.447
	127.5	0.163	0.161	0.462	0.45
	129	0.163	0.161	0.466	0.454
	130.5	0.163	0.161	0.469	0.457
	132	0.163	0.161	0.473	0.46
	133.5	0.163	0.16	0.475	0.463
	135	0.163	0.161	0.478	0.467
	136.5	0.163	0.16	0.482	0.47
	138	0.163	0.161	0.484	0.472
	139.5	0.163	0.161	0.488	0.475
	141	0.163	0.161	0.49	0.478
	142.5	0.163	0.16	0.493	0.481
	144	0.163	0.161	0.496	0.484
	145.5	0.163	0.161	0.499	0.487
	147	0.163	0.161	0.501	0.489
	148.5	0.163	0.16	0.503	0.492
	150	0.163	0.16	0.506	0.494
	151.5	0.163	0.161	0.508	0.497
	153	0.163	0.161	0.511	0.5
	154.5	0.163	0.16	0.513	0.502
	156	0.163	0.161	0.516	0.504
	157.5	0.163	0.16	0.518	0.506
	159	0.163	0.161	0.52	0.509
	160.5	0.163	0.161	0.522	0.511
	162	0.163	0.161	0.524	0.513
	163.5	0.163	0.16	0.526	0.515
	165	0.163	0.161	0.528	0.517
	166.5	0.163	0.161	0.531	0.52
	168	0.163	0.16	0.532	0.521
	169.5	0.163	0.161	0.534	0.523
	171	0.163	0.161	0.536	0.526
	172.5	0.163	0.161	0.537	0.527
	174	0.163	0.161	0.539	0.529
	175.5	0.163	0.161	0.541	0.531
	177	0.163	0.161	0.543	0.532
	178.5	0.163	0.161	0.544	0.534
	180	0.163	0.161	0.546	0.536
	181.5	0.163	0.161	0.547	0.537
	183	0.163	0.161	0.549	0.539
	184.5	0.163	0.161	0.55	0.54
	186	0.163	0.161	0.551	0.542
	187.5	0.163	0.161	0.553	0.544
	189	0.163	0.161	0.554	0.545
	190.5	0.163	0.161	0.556	0.546
	192	0.163	0.161	0.557	0.548
	193.5	0.163	0.161	0.558	0.549
	195	0.163	0.161	0.56	0.55
	196.5	0.163	0.161	0.561	0.551
	198	0.164	0.161	0.562	0.552
	199.5	0.163	0.161	0.563	0.553
	201	0.163	0.161	0.564	0.554
	202.5	0.163	0.161	0.565	0.555
	204	0.163	0.161	0.566	0.557
	205.5	0.164	0.161	0.568	0.558
	207	0.164	0.161	0.568	0.558
	208.5	0.164	0.161	0.569	0.56
	210	0.164	0.161	0.57	0.56
	211.5	0.164	0.161	0.57	0.561
	213	0.164	0.161	0.571	0.562
	214.5	0.164	0.161	0.572	0.563
	216	0.164	0.161	0.573	0.564
	217.5	0.164	0.161	0.573	0.564
	219	0.165	0.161	0.574	0.565
	220.5	0.164	0.161	0.575	0.566
	222	0.164	0.161	0.576	0.567
	223.5	0.164	0.161	0.576	0.567
	225	0.164	0.161	0.577	0.568
	226.5	0.164	0.161	0.577	0.569
	228	0.164	0.161	0.578	0.569
	229.5	0.164	0.161	0.579	0.57
	231	0.164	0.161	0.579	0.571
	232.5	0.165	0.161	0.58	0.571
	234	0.164	0.161	0.58	0.571
	235.5	0.164	0.161	0.58	0.572
	237	0.164	0.161	0.581	0.573
	238.5	0.165	0.161	0.582	0.574
	240	0.164	0.161	0.582	0.574
	241.5	0.164	0.161	0.583	0.574
	243	0.164	0.161	0.583	0.575
	244.5	0.164	0.161	0.584	0.576
	246	0.164	0.161	0.584	0.576
	247.5	0.164	0.161	0.585	0.576
	249	0.165	0.161	0.585	0.577
	250.5	0.164	0.161	0.585	0.577
	252	0.165	0.161	0.586	0.578
	253.5	0.165	0.161	0.586	0.578
	255	0.165	0.161	0.587	0.578
	256.5	0.165	0.161	0.587	0.578
	258	0.165	0.162	0.587	0.579
	259.5	0.165	0.161	0.588	0.579
	261	0.165	0.162	0.588	0.58
	262.5	0.164	0.161	0.588	0.58
	264	0.165	0.162	0.588	0.58
	265.5	0.164	0.161	0.589	0.58
	267	0.164	0.161	0.589	0.581
	268.5	0.164	0.161	0.589	0.581
	270	0.165	0.162	0.59	0.582
	271.5	0.164	0.161	0.59	0.582
	273	0.165	0.162	0.59	0.582
	274.5	0.165	0.161	0.59	0.582
	276	0.165	0.162	0.591	0.583
	277.5	0.165	0.162	0.591	0.583
	279	0.165	0.162	0.591	0.583
	280.5	0.165	0.162	0.591	0.583
	282	0.165	0.162	0.591	0.583
	283.5	0.165	0.162	0.591	0.583
	285	0.165	0.162	0.592	0.584
	286.5	0.165	0.162	0.592	0.584
	288	0.165	0.162	0.592	0.584
	289.5	0.165	0.162	0.592	0.584
	291	0.165	0.162	0.592	0.584
	292.5	0.165	0.162	0.592	0.584
	294	0.165	0.162	0.592	0.584
	295.5	0.165	0.162	0.592	0.584
	297	0.165	0.162	0.593	0.584
	298.5	0.165	0.162	0.593	0.585
	300	0.165	0.162	0.593	0.585
	301.5	0.165	0.162	0.593	0.585
	303	0.165	0.162	0.593	0.585
	304.5	0.165	0.162	0.593	0.585
	306	0.165	0.162	0.594	0.585
	307.5	0.165	0.162	0.593	0.585
	309	0.165	0.162	0.594	0.585
	310.5	0.165	0.162	0.594	0.585
	312	0.165	0.162	0.594	0.585
	313.5	0.165	0.162	0.594	0.585
	315	0.165	0.162	0.594	0.585
	316.5	0.165	0.162	0.594	0.585
	318	0.165	0.162	0.594	0.586
	319.5	0.165	0.162	0.594	0.586
	321	0.165	0.162	0.594	0.585
	322.5	0.165	0.162	0.594	0.585
	324	0.165	0.162	0.594	0.585
	325.5	0.165	0.162	0.595	0.585
	327	0.165	0.162	0.594	0.585
	328.5	0.165	0.162	0.594	0.586
	330	0.165	0.162	0.594	0.585
	331.5	0.165	0.162	0.594	0.585
	333	0.165	0.162	0.594	0.586
	334.5	0.165	0.162	0.594	0.585
	336	0.165	0.162	0.594	0.585
	337.5	0.165	0.162	0.595	0.585
	339	0.165	0.162	0.594	0.585
	340.5	0.165	0.162	0.594	0.585
	342	0.165	0.162	0.594	0.585
	343.5	0.165	0.162	0.594	0.585
	345	0.165	0.162	0.594	0.585
	346.5	0.165	0.162	0.594	0.585
	348	0.165	0.162	0.594	0.585
	349.5	0.165	0.162	0.594	0.585
	351	0.165	0.162	0.594	0.584
	352.5	0.165	0.162	0.594	0.584
	354	0.165	0.162	0.595	0.585
	355.5	0.165	0.162	0.594	0.585
	357	0.165	0.162	0.594	0.584
	358.5	0.165	0.162	0.594	0.584
	360	0.165	0.162	0.594	0.584
	361.5	0.165	0.162	0.594	0.584
	363	0.165	0.162	0.594	0.584
	364.5	0.165	0.162	0.594	0.584
	366	0.166	0.162	0.594	0.584
	367.5	0.165	0.162	0.594	0.584
	369	0.165	0.162	0.594	0.584
	370.5	0.165	0.162	0.594	0.584
	372	0.165	0.162	0.594	0.584
	373.5	0.165	0.162	0.594	0.584
	375	0.165	0.162	0.594	0.584
	376.5	0.165	0.162	0.593	0.583
	378	0.165	0.162	0.594	0.583
	379.5	0.165	0.162	0.594	0.583
	381	0.165	0.162	0.594	0.583
	382.5	0.165	0.162	0.594	0.583
	384	0.165	0.162	0.594	0.583
	385.5	0.165	0.162	0.594	0.583
	387	0.165	0.162	0.593	0.582
	388.5	0.165	0.162	0.593	0.583
	390	0.165	0.162	0.593	0.583
	391.5	0.165	0.162	0.594	0.582
	393	0.166	0.162	0.593	0.582
	394.5	0.165	0.162	0.593	0.582
	396	0.165	0.162	0.593	0.582
	397.5	0.166	0.162	0.593	0.582
	399	0.165	0.162	0.593	0.582
	400.5	0.165	0.162	0.593	0.582
	402	0.165	0.162	0.593	0.582
	403.5	0.165	0.162	0.593	0.582
	405	0.165	0.162	0.593	0.581
	406.5	0.165	0.162	0.593	0.582
	408	0.165	0.162	0.593	0.582
	409.5	0.165	0.162	0.593	0.581
	411	0.165	0.162	0.593	0.581
	412.5	0.165	0.162	0.592	0.581
	414	0.165	0.162	0.593	0.581
	415.5	0.165	0.162	0.592	0.581
	417	0.165	0.162	0.592	0.581
	418.5	0.165	0.162	0.592	0.581
	420	0.165	0.162	0.592	0.581
	421.5	0.165	0.162	0.592	0.581
	423	0.165	0.162	0.592	0.581
	424.5	0.165	0.162	0.592	0.58
	426	0.165	0.162	0.592	0.581
	427.5	0.165	0.162	0.592	0.58
	429	0.166	0.162	0.592	0.58
	430.5	0.165	0.162	0.592	0.58
	432	0.165	0.162	0.592	0.58
	433.5	0.165	0.162	0.592	0.58
	435	0.165	0.162	0.592	0.58
	436.5	0.165	0.162	0.591	0.58
	438	0.165	0.162	0.592	0.58
	439.5	0.165	0.162	0.592	0.58
	441	0.165	0.162	0.592	0.58
	442.5	0.165	0.162	0.591	0.58
	444	0.165	0.162	0.592	0.58
	445.5	0.165	0.162	0.591	0.579
	447	0.165	0.162	0.591	0.579
	448.5	0.165	0.162	0.591	0.579
	450	0.165	0.162	0.591	0.58
	451.5	0.165	0.162	0.591	0.579
	453	0.165	0.162	0.591	0.579
	454.5	0.166	0.162	0.591	0.579
	456	0.165	0.162	0.591	0.579
	457.5	0.165	0.162	0.591	0.579
	459	0.166	0.162	0.591	0.579
	460.5	0.165	0.162	0.591	0.579
	462	0.165	0.162	0.591	0.579
	463.5	0.165	0.162	0.591	0.579
	465	0.165	0.162	0.591	0.579
	466.5	0.165	0.162	0.591	0.579
	468	0.165	0.162	0.591	0.579
	469.5	0.165	0.162	0.591	0.579
	471	0.165	0.162	0.59	0.579
	472.5	0.165	0.162	0.591	0.579
	474	0.165	0.162	0.591	0.578
	475.5	0.166	0.162	0.591	0.579
	477	0.166	0.162	0.591	0.579
	478.5	0.166	0.162	0.591	0.579
	480	0.165	0.162	0.591	0.578
	481.5	0.165	0.162	0.59	0.578
	483	0.165	0.162	0.591	0.579
	484.5	0.165	0.162	0.59	0.578
	486	0.165	0.162	0.591	0.578
	487.5	0.165	0.162	0.591	0.578
	489	0.165	0.162	0.591	0.578
	490.5	0.165	0.162	0.591	0.578
	492	0.165	0.162	0.591	0.578
	493.5	0.165	0.162	0.591	0.578
	495	0.165	0.162	0.591	0.578
	496.5	0.166	0.163	0.591	0.578
	498	0.165	0.162	0.591	0.578
	499.5	0.166	0.163	0.591	0.578
	501	0.166	0.162	0.591	0.578
	502.5	0.166	0.162	0.591	0.578
	504	0.165	0.162	0.591	0.578
	505.5	0.166	0.162	0.591	0.578
	507	0.166	0.162	0.59	0.578
	508.5	0.166	0.162	0.59	0.578
	510	0.165	0.162	0.59	0.577
	511.5	0.166	0.162	0.59	0.577
	513	0.165	0.162	0.59	0.577
	514.5	0.165	0.162	0.59	0.577
	516	0.166	0.163	0.59	0.577
	517.5	0.166	0.162	0.59	0.577
	519	0.166	0.162	0.59	0.577
	520.5	0.166	0.162	0.59	0.577
	522	0.165	0.162	0.59	0.577
	523.5	0.166	0.162	0.59	0.577
	525	0.166	0.162	0.59	0.577
	526.5	0.166	0.163	0.59	0.577
	528	0.165	0.162	0.589	0.577
	529.5	0.166	0.163	0.59	0.577
	531	0.166	0.163	0.589	0.577
	532.5	0.166	0.163	0.59	0.577
	534	0.165	0.162	0.589	0.577
	535.5	0.166	0.162	0.589	0.576
	537	0.166	0.163	0.589	0.576
	538.5	0.166	0.163	0.589	0.577
	540	0.166	0.163	0.589	0.577
	541.5	0.165	0.162	0.589	0.576
	543	0.165	0.162	0.589	0.576
	544.5	0.166	0.162	0.589	0.576
	546	0.166	0.163	0.589	0.576
	547.5	0.165	0.162	0.588	0.576
	549	0.166	0.162	0.588	0.576
	550.5	0.166	0.163	0.588	0.576
	552	0.166	0.163	0.588	0.576
	553.5	0.166	0.163	0.588	0.576
	555	0.166	0.163	0.588	0.576
	556.5	0.166	0.163	0.588	0.576
	558	0.166	0.162	0.588	0.576
	559.5	0.165	0.162	0.588	0.576
	561	0.166	0.163	0.588	0.576
	562.5	0.166	0.163	0.588	0.576
	564	0.166	0.163	0.588	0.576
	565.5	0.166	0.163	0.587	0.575
	567	0.166	0.163	0.587	0.575
	568.5	0.166	0.163	0.587	0.576
	570	0.166	0.163	0.587	0.575
	571.5	0.166	0.163	0.587	0.575
	573	0.166	0.162	0.587	0.575
	574.5	0.166	0.163	0.587	0.575
	576	0.166	0.163	0.587	0.575
	577.5	0.166	0.163	0.587	0.575
	579	0.166	0.163	0.587	0.575
	580.5	0.166	0.163	0.587	0.575
	582	0.166	0.163	0.587	0.575
	583.5	0.166	0.163	0.587	0.575
	585	0.166	0.163	0.587	0.575
	586.5	0.166	0.163	0.587	0.575
	588	0.166	0.163	0.586	0.575
	589.5	0.166	0.163	0.586	0.574
	591	0.166	0.163	0.586	0.574
	592.5	0.166	0.163	0.586	0.574
	594	0.166	0.163	0.586	0.574
	595.5	0.166	0.163	0.586	0.574
	597	0.166	0.163	0.586	0.574
	598.5	0.166	0.163	0.586	0.574
	600	0.166	0.163	0.585	0.574
	601.5	0.166	0.163	0.585	0.574
	603	0.166	0.163	0.585	0.574
	604.5	0.166	0.164	0.586	0.574
	606	0.166	0.163	0.585	0.574
	607.5	0.166	0.163	0.585	0.573
	609	0.166	0.163	0.585	0.573
	610.5	0.166	0.163	0.585	0.574
	612	0.166	0.163	0.585	0.574
	613.5	0.166	0.163	0.584	0.573
	615	0.166	0.163	0.584	0.573
	616.5	0.166	0.163	0.584	0.573
	618	0.166	0.163	0.584	0.573
	619.5	0.166	0.163	0.584	0.573
	621	0.166	0.163	0.584	0.573
	622.5	0.167	0.163	0.584	0.573
	624	0.166	0.163	0.584	0.573
	625.5	0.167	0.164	0.584	0.573
	627	0.167	0.163	0.584	0.573
	628.5	0.166	0.163	0.584	0.573
	630	0.166	0.163	0.584	0.573
	631.5	0.166	0.163	0.583	0.572
	633	0.167	0.164	0.583	0.572
	634.5	0.167	0.164	0.583	0.573
	636	0.167	0.164	0.583	0.572
	637.5	0.167	0.163	0.583	0.572
	639	0.167	0.164	0.583	0.572
	640.5	0.167	0.164	0.582	0.572
	642	0.167	0.164	0.583	0.572
	643.5	0.167	0.164	0.583	0.572
	645	0.167	0.164	0.583	0.572
	646.5	0.166	0.163	0.582	0.572
	648	0.167	0.164	0.582	0.572
	649.5	0.166	0.164	0.582	0.571
	651	0.167	0.164	0.582	0.572
	652.5	0.167	0.164	0.582	0.571
	654	0.167	0.164	0.582	0.572
	655.5	0.167	0.164	0.582	0.572
	657	0.167	0.164	0.581	0.571
	658.5	0.167	0.164	0.581	0.571
	660	0.167	0.164	0.581	0.571
	661.5	0.167	0.164	0.581	0.571
	663	0.167	0.164	0.581	0.571
	664.5	0.167	0.164	0.581	0.571
	666	0.167	0.164	0.581	0.571
	667.5	0.167	0.164	0.58	0.571
	669	0.167	0.164	0.581	0.571
	670.5	0.167	0.164	0.58	0.571
	672	0.167	0.164	0.58	0.571
	673.5	0.167	0.164	0.58	0.57
	675	0.167	0.164	0.58	0.571
	676.5	0.167	0.165	0.58	0.571
	678	0.167	0.164	0.58	0.57
	679.5	0.167	0.165	0.58	0.57
	681	0.167	0.164	0.58	0.57
	682.5	0.167	0.164	0.58	0.57
	684	0.167	0.164	0.579	0.57
	685.5	0.167	0.164	0.579	0.57
	687	0.167	0.164	0.579	0.57
	688.5	0.167	0.164	0.579	0.57
	690	0.167	0.164	0.579	0.57
	691.5	0.167	0.164	0.579	0.57
	693	0.167	0.164	0.578	0.569
	694.5	0.167	0.164	0.578	0.57
	696	0.167	0.164	0.579	0.57
	697.5	0.167	0.165	0.579	0.569
	699	0.167	0.164	0.578	0.569
	700.5	0.167	0.164	0.578	0.569
	702	0.167	0.164	0.578	0.569
	703.5	0.167	0.165	0.578	0.569
	705	0.167	0.164	0.578	0.569
	706.5	0.167	0.164	0.578	0.569
	708	0.167	0.165	0.578	0.569
	709.5	0.167	0.165	0.578	0.569
	711	0.167	0.164	0.577	0.568
	712.5	0.168	0.165	0.578	0.569
	714	0.167	0.165	0.577	0.568
	715.5	0.167	0.165	0.578	0.569
	717	0.167	0.165	0.578	0.568
	718.5	0.167	0.165	0.577	0.568
	720	0.167	0.165	0.577	0.568
	721.5	0.167	0.165	0.577	0.568
	723	0.167	0.165	0.577	0.568
	724.5	0.167	0.165	0.577	0.568
	726	0.167	0.165	0.577	0.568
	727.5	0.167	0.165	0.576	0.568
	729	0.168	0.165	0.577	0.568
	730.5	0.167	0.165	0.576	0.567
	732	0.167	0.165	0.576	0.567
	733.5	0.167	0.165	0.576	0.567
	735	0.167	0.165	0.576	0.567
	736.5	0.167	0.165	0.576	0.567
	738	0.168	0.165	0.576	0.567
	739.5	0.168	0.165	0.575	0.567
	741	0.168	0.166	0.575	0.567
	742.5	0.168	0.166	0.575	0.567
	744	0.167	0.165	0.575	0.567
	745.5	0.167	0.165	0.575	0.567
	747	0.168	0.166	0.575	0.567
	748.5	0.168	0.165	0.575	0.566
	750	0.168	0.165	0.574	0.566
	751.5	0.168	0.165	0.574	0.566
	753	0.168	0.165	0.574	0.566
	754.5	0.168	0.166	0.574	0.566
	756	0.168	0.166	0.574	0.566
	757.5	0.168	0.165	0.573	0.566
	759	0.168	0.166	0.574	0.566
	760.5	0.168	0.166	0.574	0.566
	762	0.168	0.166	0.573	0.566
	763.5	0.168	0.166	0.573	0.565
	765	0.168	0.166	0.573	0.565
	766.5	0.168	0.166	0.573	0.565
	768	0.168	0.166	0.573	0.565
	769.5	0.168	0.166	0.573	0.565
	771	0.168	0.166	0.572	0.565
	772.5	0.168	0.166	0.572	0.564
	774	0.168	0.166	0.572	0.565
	775.5	0.168	0.166	0.572	0.564
	777	0.168	0.166	0.572	0.565
	778.5	0.168	0.166	0.572	0.564
	780	0.168	0.166	0.571	0.564
	781.5	0.168	0.166	0.572	0.565
	783	0.168	0.166	0.571	0.564
	784.5	0.168	0.166	0.571	0.564
	786	0.168	0.166	0.571	0.564
	787.5	0.168	0.166	0.571	0.564
	789	0.169	0.166	0.571	0.564
	790.5	0.168	0.166	0.571	0.564
	792	0.168	0.166	0.571	0.564
	793.5	0.168	0.166	0.57	0.564
	795	0.168	0.166	0.57	0.563
	796.5	0.168	0.166	0.57	0.563
	798	0.169	0.166	0.57	0.563
	799.5	0.168	0.166	0.57	0.563
	801	0.169	0.166	0.57	0.563
	802.5	0.169	0.166	0.57	0.563
	804	0.169	0.166	0.57	0.563
	805.5	0.169	0.166	0.57	0.563
	807	0.169	0.166	0.569	0.563
	808.5	0.169	0.166	0.569	0.562
	810	0.169	0.166	0.569	0.563
	811.5	0.169	0.166	0.569	0.562
	813	0.168	0.166	0.569	0.562
	814.5	0.169	0.167	0.569	0.562
	816	0.169	0.167	0.569	0.562
	817.5	0.169	0.167	0.569	0.562
	819	0.169	0.166	0.568	0.561
	820.5	0.169	0.166	0.568	0.561
	822	0.169	0.167	0.568	0.562
	823.5	0.169	0.167	0.568	0.562
	825	0.169	0.166	0.568	0.561
	826.5	0.169	0.167	0.568	0.562
	828	0.169	0.167	0.568	0.561
	829.5	0.169	0.167	0.568	0.562
	831	0.169	0.167	0.568	0.561
	832.5	0.169	0.167	0.568	0.561
	834	0.169	0.167	0.567	0.561
	835.5	0.169	0.167	0.567	0.561
	837	0.169	0.167	0.567	0.561
	838.5	0.169	0.167	0.567	0.561
	840	0.169	0.167	0.567	0.56
	841.5	0.169	0.167	0.567	0.56
	843	0.169	0.167	0.567	0.56
	844.5	0.169	0.167	0.567	0.56
	846	0.169	0.167	0.567	0.56
	847.5	0.17	0.167	0.567	0.56
	849	0.169	0.167	0.567	0.56
	850.5	0.169	0.167	0.566	0.559
	852	0.169	0.167	0.566	0.559
	853.5	0.169	0.167	0.566	0.559
	855	0.169	0.167	0.566	0.559
	856.5	0.169	0.167	0.566	0.559
	858	0.17	0.167	0.566	0.559
	859.5	0.17	0.167	0.565	0.559
	861	0.169	0.167	0.565	0.558
	862.5	0.169	0.167	0.565	0.559
	864	0.169	0.167	0.565	0.558
	865.5	0.169	0.167	0.564	0.558
	867	0.17	0.167	0.564	0.558
	868.5	0.169	0.167	0.564	0.558
	870	0.169	0.167	0.564	0.558
	871.5	0.169	0.167	0.564	0.558
	873	0.17	0.168	0.564	0.558
	874.5	0.17	0.167	0.564	0.557
	876	0.17	0.168	0.564	0.557
	877.5	0.17	0.168	0.563	0.557
	879	0.17	0.168	0.563	0.557
	880.5	0.169	0.168	0.563	0.557
	882	0.17	0.168	0.563	0.556
	883.5	0.169	0.168	0.562	0.556
	885	0.17	0.168	0.563	0.556
	886.5	0.17	0.168	0.562	0.556
	888	0.17	0.168	0.562	0.556
	889.5	0.17	0.168	0.562	0.556
	891	0.17	0.168	0.562	0.555
	892.5	0.17	0.168	0.561	0.555
	894	0.17	0.168	0.562	0.555
	895.5	0.17	0.168	0.561	0.555
	897	0.17	0.168	0.561	0.555
	898.5	0.17	0.168	0.561	0.555
	900	0.17	0.168	0.561	0.555
	901.5	0.17	0.168	0.562	0.555
	903	0.17	0.168	0.562	0.555
	904.5	0.17	0.168	0.561	0.554
	906	0.17	0.168	0.561	0.554
	907.5	0.17	0.168	0.561	0.553
	909	0.17	0.168	0.561	0.554
	910.5	0.17	0.168	0.561	0.554
	912	0.17	0.168	0.56	0.553
	913.5	0.17	0.168	0.56	0.553
	915	0.169	0.168	0.56	0.553
	916.5	0.17	0.168	0.56	0.553
	918	0.17	0.168	0.56	0.553
	919.5	0.17	0.168	0.56	0.553
	921	0.17	0.168	0.56	0.553
	922.5	0.17	0.168	0.559	0.553
	924	0.17	0.168	0.559	0.553
	925.5	0.17	0.168	0.559	0.553
	927	0.17	0.168	0.559	0.553
	928.5	0.17	0.168	0.558	0.552
	930	0.171	0.168	0.558	0.552
	931.5	0.17	0.168	0.558	0.552
	933	0.171	0.168	0.558	0.552
	934.5	0.17	0.168	0.557	0.552
	936	0.171	0.168	0.558	0.552
	937.5	0.17	0.168	0.557	0.552
	939	0.17	0.168	0.557	0.551
	940.5	0.17	0.168	0.557	0.552
	942	0.171	0.169	0.556	0.552
	943.5	0.17	0.169	0.556	0.552
	945	0.17	0.168	0.556	0.551
	946.5	0.171	0.169	0.556	0.551
	948	0.171	0.169	0.555	0.552
	949.5	0.171	0.168	0.555	0.551
	951	0.171	0.169	0.556	0.552
	952.5	0.17	0.168	0.555	0.551
	954	0.171	0.169	0.555	0.551
	955.5	0.171	0.169	0.555	0.552
	957	0.171	0.168	0.555	0.551
	958.5	0.171	0.169	0.555	0.551
	960	0.171	0.169	0.555	0.552
	961.5	0.171	0.169	0.555	0.551
	963	0.171	0.169	0.555	0.552
	964.5	0.171	0.169	0.555	0.552
	966	0.171	0.169	0.554	0.552
	967.5	0.171	0.169	0.554	0.552
	969	0.171	0.169	0.554	0.551
	970.5	0.171	0.169	0.554	0.551
	972	0.171	0.169	0.554	0.551
	973.5	0.171	0.169	0.554	0.552
	975	0.171	0.169	0.554	0.551
	976.5	0.171	0.169	0.554	0.551
	978	0.171	0.169	0.554	0.551
	979.5	0.171	0.169	0.553	0.551
	981	0.172	0.169	0.553	0.551
	982.5	0.171	0.169	0.553	0.551
	984	0.172	0.169	0.553	0.551
	985.5	0.172	0.169	0.553	0.551
	987	0.171	0.169	0.552	0.551
	988.5	0.172	0.169	0.552	0.551
	990	0.172	0.17	0.553	0.552
	991.5	0.171	0.169	0.552	0.551
	993	0.171	0.17	0.553	0.551
	994.5	0.172	0.17	0.552	0.551
	996	0.172	0.17	0.552	0.551
	997.5	0.172	0.169	0.552	0.551
	999	0.172	0.17	0.552	0.551
	1000.5	0.172	0.17	0.552	0.551
	1002	0.172	0.169	0.552	0.551
	1003.5	0.172	0.17	0.552	0.551
	1005	0.172	0.17	0.552	0.551
	1006.5	0.172	0.17	0.552	0.551
	1008	0.172	0.17	0.552	0.551
	1009.5	0.172	0.17	0.552	0.552
	1011	0.172	0.17	0.552	0.551
	1012.5	0.172	0.17	0.552	0.552
	1014	0.172	0.17	0.552	0.551
	1015.5	0.172	0.17	0.552	0.551
	1017	0.172	0.17	0.552	0.551
	1018.5	0.172	0.17	0.552	0.551
	1020	0.172	0.17	0.552	0.551
	1021.5	0.172	0.17	0.552	0.551
	1023	0.172	0.17	0.552	0.551
	1024.5	0.172	0.17	0.552	0.551
	1026	0.172	0.17	0.552	0.551
	1027.5	0.172	0.17	0.553	0.551
	1029	0.172	0.17	0.553	0.551
	1030.5	0.172	0.17	0.553	0.551
	1032	0.172	0.17	0.553	0.551
	1033.5	0.172	0.17	0.553	0.552
	1035	0.172	0.17	0.553	0.551
	1036.5	0.172	0.17	0.553	0.551
	1038	0.172	0.17	0.552	0.551
	1039.5	0.172	0.17	0.553	0.551
	1041	0.173	0.171	0.553	0.551
	1042.5	0.172	0.17	0.553	0.552
	1044	0.173	0.171	0.553	0.551
	1045.5	0.173	0.171	0.553	0.551
	1047	0.173	0.171	0.553	0.551
	1048.5	0.172	0.17	0.553	0.551
	1050	0.173	0.171	0.553	0.551
	1051.5	0.173	0.171	0.553	0.551
	1053	0.173	0.17	0.553	0.552
	1054.5	0.173	0.17	0.553	0.551
	1056	0.173	0.171	0.553	0.551
	1057.5	0.173	0.171	0.553	0.551
	1059	0.173	0.171	0.553	0.551
	1060.5	0.173	0.171	0.553	0.551
	1062	0.173	0.171	0.553	0.551
	1063.5	0.173	0.171	0.554	0.551
	1065	0.173	0.171	0.554	0.551
	1066.5	0.173	0.171	0.553	0.55
	1068	0.173	0.171	0.553	0.551
	1069.5	0.173	0.171	0.553	0.55
	1071	0.173	0.171	0.554	0.55
	1072.5	0.173	0.171	0.554	0.55
	1074	0.173	0.171	0.554	0.55
	1075.5	0.173	0.171	0.554	0.55
	1077	0.173	0.171	0.554	0.55
	1078.5	0.173	0.171	0.554	0.551
	1080	0.173	0.171	0.554	0.551
	1081.5	0.173	0.171	0.553	0.551
	1083	0.173	0.171	0.553	0.551
	1084.5	0.173	0.171	0.553	0.551
	1086	0.173	0.171	0.553	0.551
	1087.5	0.173	0.172	0.553	0.552
	1089	0.173	0.172	0.553	0.551
	1090.5	0.174	0.172	0.553	0.551
	1092	0.173	0.172	0.553	0.551
	1093.5	0.173	0.172	0.552	0.551
	1095	0.173	0.171	0.552	0.551
	1096.5	0.174	0.172	0.552	0.551
	1098	0.173	0.172	0.552	0.55
	1099.5	0.174	0.172	0.552	0.551
	1101	0.174	0.172	0.552	0.551
	1102.5	0.174	0.172	0.552	0.55
	1104	0.173	0.172	0.552	0.55
	1105.5	0.174	0.172	0.552	0.55
	1107	0.173	0.172	0.551	0.551
	1108.5	0.174	0.172	0.551	0.55
	1110	0.174	0.172	0.551	0.55
	1111.5	0.174	0.172	0.551	0.551
	1113	0.174	0.172	0.551	0.551
	1114.5	0.174	0.172	0.551	0.551
	1116	0.174	0.172	0.551	0.55
	1117.5	0.174	0.172	0.551	0.551
	1119	0.174	0.173	0.551	0.551
	1120.5	0.174	0.173	0.55	0.55
	1122	0.174	0.173	0.551	0.551
	1123.5	0.174	0.173	0.55	0.551
	1125	0.174	0.173	0.551	0.55
	1126.5	0.175	0.173	0.55	0.55
	1128	0.174	0.173	0.55	0.55
	1129.5	0.174	0.173	0.55	0.55
	1131	0.174	0.173	0.55	0.549
	1132.5	0.175	0.173	0.55	0.549
	1134	0.175	0.173	0.55	0.548
	1135.5	0.175	0.173	0.55	0.548
	1137	0.175	0.173	0.55	0.548
	1138.5	0.175	0.173	0.549	0.547
	1140	0.175	0.173	0.549	0.547
	1141.5	0.175	0.173	0.549	0.547
	1143	0.175	0.173	0.549	0.546
	1144.5	0.175	0.174	0.549	0.547
	1146	0.175	0.173	0.549	0.546
	1147.5	0.175	0.173	0.548	0.546
	1149	0.175	0.174	0.548	0.546
	1150.5	0.175	0.174	0.548	0.546
	1152	0.175	0.174	0.548	0.545
	1153.5	0.175	0.174	0.548	0.545
	1155	0.175	0.174	0.548	0.545
	1156.5	0.175	0.174	0.548	0.545
	1158	0.175	0.174	0.547	0.545
	1159.5	0.175	0.174	0.547	0.545
	1161	0.175	0.174	0.547	0.545
	1162.5	0.176	0.174	0.547	0.546
	1164	0.175	0.174	0.546	0.545
	1165.5	0.175	0.174	0.547	0.546
	1167	0.176	0.174	0.546	0.546
	1168.5	0.176	0.174	0.546	0.546
	1170	0.176	0.174	0.546	0.545
	1171.5	0.176	0.174	0.546	0.546
	1173	0.176	0.174	0.545	0.546
	1174.5	0.176	0.174	0.545	0.546
	1176	0.175	0.174	0.545	0.545
	1177.5	0.176	0.174	0.545	0.546
	1179	0.175	0.174	0.544	0.545
	1180.5	0.176	0.174	0.544	0.545
	1182	0.176	0.175	0.544	0.545
	1183.5	0.176	0.174	0.544	0.545
	1185	0.176	0.175	0.544	0.544
	1186.5	0.176	0.175	0.543	0.543
	1188	0.176	0.175	0.543	0.544

## Sheet: Figure 2c
Figure 2c
	time (minutes)	0.1 ul virus	0.1 ul virus	0.05 ul	0.05 ul	0.025 ul	0.025 ul	0.012 ul	0.012 ul	0.006 ul	0.006 ul	0.003 ul	0.003 ul	uninfected	uninfected
	0	0.194	0.189	0.194	0.207	0.212	0.21	0.208	0.207	0.209	0.206	0.209	0.2	0.189	0.186
	4	0.194	0.19	0.195	0.205	0.21	0.212	0.206	0.207	0.208	0.203	0.207	0.2	0.189	0.185
	8	0.195	0.189	0.194	0.205	0.209	0.212	0.206	0.207	0.208	0.203	0.207	0.2	0.188	0.186
	12	0.195	0.189	0.195	0.207	0.21	0.211	0.207	0.207	0.207	0.203	0.206	0.2	0.188	0.186
	16	0.195	0.189	0.195	0.208	0.211	0.212	0.208	0.208	0.209	0.203	0.207	0.201	0.189	0.187
	20	0.196	0.19	0.195	0.209	0.212	0.213	0.209	0.209	0.21	0.204	0.207	0.201	0.189	0.188
	24	0.196	0.19	0.195	0.208	0.215	0.213	0.21	0.21	0.21	0.204	0.207	0.202	0.19	0.188
	28	0.196	0.191	0.195	0.209	0.217	0.214	0.21	0.211	0.209	0.204	0.208	0.202	0.189	0.187
	32	0.197	0.191	0.195	0.21	0.212	0.214	0.211	0.212	0.211	0.205	0.21	0.202	0.19	0.187
	36	0.197	0.192	0.195	0.21	0.213	0.214	0.212	0.212	0.212	0.205	0.207	0.203	0.19	0.187
	40	0.196	0.193	0.196	0.211	0.213	0.213	0.211	0.213	0.212	0.205	0.21	0.203	0.19	0.189
	44	0.197	0.195	0.197	0.212	0.212	0.214	0.212	0.213	0.212	0.205	0.21	0.203	0.19	0.19
	48	0.197	0.198	0.196	0.212	0.212	0.214	0.211	0.213	0.211	0.205	0.209	0.203	0.19	0.19
	52	0.198	0.209	0.197	0.213	0.213	0.213	0.212	0.213	0.212	0.205	0.209	0.203	0.191	0.19
	56	0.198	0.222	0.197	0.214	0.215	0.213	0.212	0.213	0.214	0.205	0.211	0.202	0.191	0.189
	60	0.201	0.236	0.198	0.216	0.214	0.213	0.212	0.213	0.213	0.205	0.208	0.202	0.191	0.19
	64	0.206	0.25	0.2	0.22	0.213	0.213	0.212	0.213	0.211	0.204	0.209	0.202	0.191	0.191
	68	0.213	0.265	0.203	0.226	0.213	0.213	0.212	0.213	0.213	0.205	0.209	0.202	0.191	0.19
	72	0.222	0.279	0.21	0.235	0.213	0.213	0.212	0.213	0.212	0.205	0.211	0.202	0.191	0.189
	76	0.232	0.291	0.22	0.245	0.214	0.213	0.212	0.213	0.212	0.205	0.211	0.202	0.191	0.19
	80	0.243	0.302	0.231	0.257	0.214	0.213	0.212	0.213	0.211	0.205	0.208	0.202	0.191	0.189
	84	0.253	0.313	0.243	0.269	0.216	0.214	0.211	0.212	0.21	0.205	0.208	0.202	0.19	0.189
	88	0.264	0.323	0.256	0.28	0.221	0.214	0.212	0.212	0.214	0.205	0.21	0.202	0.191	0.19
	92	0.274	0.333	0.268	0.29	0.227	0.217	0.212	0.213	0.211	0.205	0.208	0.202	0.191	0.19
	96	0.283	0.341	0.279	0.301	0.235	0.221	0.212	0.213	0.209	0.205	0.208	0.202	0.191	0.19
	100	0.292	0.349	0.29	0.31	0.244	0.227	0.213	0.213	0.21	0.205	0.208	0.202	0.191	0.189
	104	0.301	0.357	0.299	0.319	0.254	0.234	0.213	0.214	0.209	0.205	0.208	0.202	0.191	0.189
	108	0.309	0.364	0.309	0.327	0.264	0.243	0.214	0.214	0.209	0.205	0.208	0.201	0.191	0.189
	112	0.316	0.371	0.317	0.335	0.274	0.252	0.216	0.215	0.209	0.205	0.211	0.203	0.19	0.189
	116	0.322	0.377	0.325	0.342	0.283	0.262	0.219	0.217	0.21	0.205	0.208	0.203	0.19	0.189
	120	0.329	0.383	0.333	0.349	0.292	0.272	0.224	0.221	0.21	0.205	0.209	0.202	0.191	0.189
	124	0.335	0.388	0.34	0.355	0.301	0.281	0.23	0.225	0.21	0.205	0.208	0.202	0.191	0.188
	128	0.341	0.393	0.346	0.361	0.308	0.289	0.236	0.23	0.209	0.204	0.207	0.202	0.19	0.189
	132	0.346	0.398	0.353	0.367	0.316	0.297	0.244	0.237	0.209	0.204	0.208	0.202	0.19	0.189
	136	0.352	0.403	0.359	0.373	0.323	0.305	0.251	0.243	0.21	0.204	0.208	0.201	0.19	0.188
	140	0.357	0.407	0.365	0.378	0.33	0.313	0.259	0.25	0.211	0.204	0.208	0.202	0.19	0.188
	144	0.362	0.412	0.37	0.383	0.336	0.32	0.267	0.257	0.211	0.204	0.208	0.202	0.19	0.188
	148	0.366	0.415	0.375	0.387	0.342	0.327	0.274	0.264	0.211	0.204	0.208	0.203	0.189	0.188
	152	0.371	0.419	0.38	0.392	0.347	0.333	0.281	0.27	0.212	0.204	0.208	0.203	0.19	0.188
	156	0.375	0.423	0.385	0.396	0.353	0.339	0.288	0.277	0.213	0.204	0.208	0.202	0.19	0.188
	160	0.379	0.426	0.389	0.4	0.358	0.344	0.294	0.283	0.214	0.204	0.208	0.202	0.19	0.188
	164	0.383	0.429	0.393	0.404	0.363	0.35	0.301	0.288	0.217	0.204	0.208	0.202	0.189	0.188
	168	0.386	0.432	0.397	0.408	0.367	0.355	0.306	0.294	0.22	0.204	0.208	0.202	0.189	0.188
	172	0.39	0.435	0.4	0.411	0.371	0.359	0.312	0.299	0.223	0.204	0.207	0.201	0.189	0.188
	176	0.393	0.438	0.404	0.414	0.376	0.364	0.317	0.304	0.227	0.204	0.208	0.201	0.189	0.187
	180	0.396	0.441	0.408	0.418	0.38	0.369	0.322	0.309	0.232	0.205	0.208	0.201	0.189	0.187
	184	0.399	0.443	0.411	0.421	0.383	0.373	0.327	0.313	0.236	0.205	0.208	0.201	0.189	0.187
	188	0.402	0.445	0.414	0.424	0.387	0.377	0.331	0.318	0.241	0.206	0.208	0.201	0.189	0.187
	192	0.405	0.448	0.417	0.426	0.391	0.381	0.336	0.322	0.246	0.206	0.208	0.201	0.189	0.187
	196	0.407	0.449	0.42	0.429	0.394	0.385	0.34	0.327	0.251	0.207	0.208	0.202	0.189	0.187
	200	0.41	0.452	0.422	0.432	0.397	0.389	0.344	0.33	0.256	0.209	0.208	0.201	0.189	0.187
	204	0.412	0.454	0.425	0.434	0.4	0.392	0.347	0.334	0.26	0.21	0.208	0.201	0.189	0.187
	208	0.415	0.455	0.428	0.436	0.403	0.396	0.351	0.337	0.265	0.211	0.208	0.201	0.188	0.187
	212	0.417	0.457	0.43	0.439	0.406	0.399	0.354	0.341	0.27	0.214	0.208	0.202	0.189	0.187
	216	0.419	0.458	0.432	0.441	0.409	0.402	0.358	0.344	0.274	0.215	0.208	0.202	0.189	0.187
	220	0.421	0.46	0.435	0.443	0.411	0.405	0.36	0.346	0.277	0.217	0.207	0.202	0.189	0.187
	224	0.424	0.461	0.437	0.445	0.415	0.408	0.364	0.35	0.282	0.219	0.208	0.202	0.188	0.187
	228	0.426	0.463	0.439	0.447	0.417	0.411	0.366	0.353	0.285	0.221	0.208	0.202	0.188	0.186
	232	0.427	0.464	0.441	0.449	0.419	0.414	0.369	0.355	0.289	0.224	0.209	0.202	0.189	0.187
	236	0.429	0.465	0.443	0.45	0.421	0.416	0.372	0.358	0.292	0.226	0.209	0.202	0.188	0.186
	240	0.431	0.467	0.445	0.452	0.424	0.419	0.375	0.361	0.296	0.228	0.209	0.202	0.188	0.186
	244	0.433	0.467	0.446	0.454	0.426	0.421	0.377	0.363	0.299	0.23	0.21	0.202	0.188	0.186
	248	0.434	0.469	0.448	0.455	0.428	0.424	0.379	0.366	0.302	0.233	0.21	0.202	0.189	0.186
	252	0.436	0.47	0.45	0.457	0.43	0.426	0.382	0.368	0.305	0.235	0.212	0.203	0.188	0.186
	256	0.437	0.471	0.451	0.458	0.432	0.428	0.384	0.37	0.308	0.238	0.213	0.203	0.188	0.186
	260	0.438	0.471	0.453	0.459	0.434	0.43	0.386	0.372	0.31	0.24	0.214	0.203	0.188	0.186
	264	0.44	0.472	0.454	0.461	0.436	0.433	0.388	0.375	0.313	0.242	0.215	0.205	0.188	0.186
	268	0.441	0.473	0.456	0.463	0.438	0.435	0.39	0.377	0.316	0.244	0.215	0.205	0.188	0.186
	272	0.442	0.474	0.457	0.463	0.439	0.437	0.392	0.379	0.318	0.246	0.217	0.206	0.188	0.186
	276	0.443	0.474	0.458	0.464	0.441	0.439	0.394	0.381	0.32	0.248	0.218	0.207	0.188	0.186
	280	0.444	0.475	0.459	0.465	0.442	0.441	0.396	0.382	0.322	0.25	0.219	0.208	0.188	0.186
	284	0.446	0.476	0.46	0.467	0.444	0.442	0.398	0.384	0.324	0.252	0.22	0.208	0.188	0.186
	288	0.447	0.476	0.461	0.467	0.445	0.444	0.399	0.386	0.327	0.253	0.221	0.208	0.188	0.186
	292	0.447	0.476	0.462	0.468	0.447	0.446	0.401	0.388	0.329	0.255	0.223	0.209	0.188	0.186
	296	0.449	0.477	0.463	0.469	0.448	0.448	0.402	0.39	0.33	0.256	0.224	0.209	0.188	0.186
	300	0.45	0.478	0.464	0.47	0.45	0.45	0.404	0.391	0.332	0.257	0.225	0.209	0.188	0.186
	304	0.451	0.478	0.465	0.471	0.451	0.451	0.406	0.393	0.334	0.259	0.227	0.21	0.188	0.186
	308	0.451	0.478	0.466	0.472	0.452	0.453	0.407	0.394	0.336	0.26	0.228	0.21	0.188	0.185
	312	0.452	0.479	0.467	0.473	0.453	0.454	0.408	0.396	0.338	0.261	0.23	0.21	0.188	0.186
	316	0.453	0.479	0.467	0.473	0.455	0.455	0.41	0.397	0.339	0.263	0.231	0.21	0.188	0.185
	320	0.454	0.479	0.468	0.474	0.455	0.457	0.411	0.399	0.341	0.264	0.232	0.209	0.188	0.186
	324	0.454	0.479	0.469	0.475	0.456	0.458	0.412	0.401	0.343	0.265	0.234	0.21	0.188	0.186
	328	0.455	0.48	0.469	0.476	0.458	0.459	0.414	0.402	0.344	0.266	0.235	0.209	0.188	0.186
	332	0.456	0.479	0.47	0.476	0.459	0.46	0.415	0.403	0.345	0.267	0.236	0.209	0.188	0.186
	336	0.456	0.48	0.47	0.477	0.46	0.462	0.416	0.404	0.347	0.268	0.238	0.209	0.188	0.185
	340	0.457	0.48	0.471	0.477	0.461	0.463	0.418	0.406	0.348	0.269	0.24	0.21	0.188	0.186
	344	0.457	0.48	0.471	0.478	0.461	0.464	0.419	0.407	0.35	0.271	0.241	0.21	0.188	0.186
	348	0.458	0.48	0.472	0.479	0.462	0.465	0.42	0.408	0.351	0.272	0.243	0.211	0.188	0.186
	352	0.458	0.48	0.472	0.479	0.463	0.466	0.421	0.409	0.352	0.274	0.245	0.211	0.188	0.186
	356	0.459	0.48	0.472	0.479	0.464	0.468	0.422	0.41	0.353	0.275	0.246	0.211	0.188	0.185
	360	0.459	0.48	0.473	0.48	0.465	0.469	0.423	0.411	0.354	0.277	0.248	0.212	0.188	0.186
	364	0.46	0.481	0.474	0.48	0.466	0.469	0.424	0.412	0.356	0.278	0.249	0.212	0.188	0.185
	368	0.46	0.48	0.474	0.481	0.467	0.47	0.425	0.414	0.357	0.279	0.251	0.212	0.188	0.186
	372	0.46	0.48	0.474	0.481	0.468	0.471	0.426	0.415	0.358	0.28	0.252	0.212	0.188	0.186
	376	0.46	0.481	0.475	0.482	0.469	0.472	0.427	0.415	0.359	0.281	0.254	0.213	0.188	0.186
	380	0.46	0.48	0.475	0.482	0.469	0.473	0.427	0.417	0.36	0.282	0.255	0.214	0.188	0.185
	384	0.46	0.48	0.475	0.483	0.47	0.474	0.428	0.418	0.361	0.283	0.256	0.214	0.188	0.186
	388	0.461	0.481	0.476	0.483	0.471	0.475	0.429	0.419	0.362	0.284	0.256	0.214	0.188	0.186
	392	0.461	0.48	0.475	0.483	0.471	0.475	0.429	0.419	0.362	0.284	0.256	0.214	0.188	0.186
	396	0.461	0.48	0.476	0.483	0.472	0.476	0.43	0.42	0.363	0.285	0.257	0.214	0.188	0.185
	400	0.461	0.48	0.476	0.484	0.473	0.477	0.431	0.421	0.364	0.286	0.258	0.215	0.188	0.185
	404	0.461	0.48	0.476	0.485	0.473	0.478	0.432	0.422	0.365	0.287	0.259	0.215	0.188	0.186
	408	0.462	0.48	0.476	0.485	0.473	0.478	0.432	0.422	0.366	0.288	0.259	0.215	0.188	0.186
	412	0.461	0.48	0.476	0.485	0.474	0.479	0.432	0.424	0.366	0.289	0.26	0.216	0.188	0.185
	416	0.462	0.48	0.477	0.485	0.474	0.48	0.433	0.425	0.367	0.29	0.26	0.216	0.188	0.186
	420	0.462	0.48	0.477	0.486	0.475	0.482	0.434	0.426	0.368	0.29	0.26	0.216	0.188	0.185
	424	0.462	0.479	0.477	0.486	0.475	0.482	0.434	0.427	0.369	0.29	0.26	0.215	0.188	0.186
	428	0.462	0.479	0.477	0.487	0.476	0.483	0.434	0.427	0.37	0.291	0.259	0.216	0.188	0.186
	432	0.462	0.479	0.477	0.487	0.476	0.483	0.435	0.428	0.371	0.291	0.258	0.216	0.188	0.186
	436	0.462	0.478	0.477	0.487	0.476	0.483	0.436	0.428	0.372	0.29	0.258	0.216	0.188	0.185
	440	0.462	0.478	0.477	0.487	0.477	0.484	0.436	0.429	0.373	0.291	0.257	0.216	0.188	0.186
	444	0.462	0.478	0.478	0.487	0.477	0.485	0.437	0.43	0.374	0.292	0.258	0.217	0.188	0.186
	448	0.462	0.478	0.478	0.487	0.478	0.486	0.437	0.431	0.375	0.292	0.257	0.217	0.188	0.185
	452	0.462	0.478	0.478	0.487	0.478	0.486	0.438	0.431	0.375	0.293	0.258	0.217	0.188	0.186
	456	0.462	0.477	0.478	0.488	0.478	0.487	0.439	0.432	0.376	0.294	0.257	0.216	0.188	0.186
	460	0.462	0.477	0.478	0.487	0.478	0.487	0.44	0.433	0.377	0.294	0.257	0.215	0.188	0.186
	464	0.462	0.477	0.478	0.488	0.479	0.488	0.442	0.434	0.377	0.295	0.257	0.214	0.188	0.186
	468	0.462	0.477	0.479	0.488	0.479	0.489	0.442	0.434	0.377	0.295	0.257	0.213	0.188	0.186
	472	0.462	0.477	0.479	0.488	0.479	0.489	0.443	0.435	0.378	0.295	0.257	0.211	0.188	0.186
	476	0.462	0.476	0.479	0.488	0.48	0.49	0.444	0.435	0.378	0.296	0.257	0.211	0.188	0.186
	480	0.462	0.476	0.479	0.488	0.48	0.49	0.444	0.436	0.378	0.297	0.258	0.209	0.188	0.186
	484	0.462	0.475	0.479	0.489	0.48	0.49	0.445	0.437	0.378	0.298	0.26	0.203	0.188	0.186
	488	0.462	0.475	0.48	0.489	0.481	0.491	0.445	0.438	0.38	0.298	0.261	0.204	0.188	0.186
	492	0.462	0.475	0.479	0.488	0.48	0.491	0.445	0.438	0.38	0.298	0.26	0.204	0.188	0.186
	496	0.462	0.475	0.479	0.489	0.482	0.492	0.446	0.439	0.381	0.297	0.259	0.205	0.188	0.186
	500	0.462	0.474	0.48	0.489	0.481	0.492	0.447	0.439	0.381	0.298	0.259	0.206	0.188	0.186
	504	0.462	0.474	0.48	0.489	0.481	0.492	0.447	0.439	0.382	0.299	0.259	0.206	0.188	0.186
	508	0.462	0.474	0.48	0.489	0.482	0.492	0.447	0.44	0.382	0.3	0.258	0.206	0.188	0.186
	512	0.462	0.474	0.48	0.489	0.482	0.493	0.448	0.441	0.382	0.3	0.257	0.211	0.188	0.186
	516	0.462	0.473	0.48	0.489	0.483	0.493	0.448	0.441	0.382	0.3	0.256	0.203	0.188	0.186
	520	0.462	0.473	0.48	0.489	0.483	0.494	0.448	0.441	0.382	0.3	0.254	0.207	0.188	0.186
	524	0.463	0.472	0.48	0.489	0.483	0.493	0.448	0.442	0.382	0.3	0.253	0.207	0.188	0.186
	528	0.463	0.472	0.481	0.489	0.483	0.494	0.449	0.442	0.382	0.298	0.252	0.203	0.189	0.186
	532	0.462	0.472	0.481	0.488	0.483	0.493	0.449	0.442	0.381	0.297	0.249	0.213	0.188	0.186
	536	0.462	0.471	0.481	0.488	0.483	0.493	0.45	0.442	0.382	0.296	0.247	0.206	0.188	0.186
	540	0.462	0.471	0.481	0.488	0.482	0.493	0.45	0.442	0.381	0.294	0.244	0.199	0.188	0.186
	544	0.462	0.471	0.482	0.489	0.483	0.494	0.452	0.443	0.379	0.293	0.241	0.207	0.188	0.186
	548	0.462	0.47	0.482	0.489	0.484	0.494	0.452	0.443	0.379	0.29	0.239	0.203	0.189	0.186
	552	0.462	0.47	0.482	0.489	0.483	0.494	0.453	0.443	0.377	0.288	0.236	0.199	0.189	0.186
	556	0.462	0.469	0.482	0.489	0.483	0.495	0.454	0.443	0.372	0.286	0.235	0.207	0.189	0.186
	560	0.462	0.468	0.482	0.489	0.483	0.495	0.455	0.442	0.37	0.284	0.234	0.199	0.189	0.186
	564	0.462	0.468	0.483	0.489	0.483	0.495	0.455	0.442	0.369	0.281	0.234	0.2	0.189	0.186
	568	0.461	0.468	0.482	0.489	0.483	0.495	0.455	0.442	0.367	0.278	0.233	0.198	0.189	0.186
	572	0.462	0.468	0.482	0.489	0.484	0.495	0.455	0.442	0.362	0.274	0.232	0.202	0.189	0.186
	576	0.461	0.468	0.482	0.488	0.483	0.495	0.455	0.441	0.357	0.27	0.23	0.199	0.189	0.186
	580	0.462	0.468	0.482	0.489	0.484	0.496	0.456	0.441	0.352	0.267	0.229	0.199	0.189	0.186
	584	0.461	0.468	0.482	0.489	0.484	0.495	0.456	0.44	0.35	0.264	0.228	0.199	0.19	0.186
	588	0.461	0.467	0.481	0.488	0.483	0.495	0.455	0.439	0.344	0.258	0.227	0.198	0.189	0.186
	592	0.461	0.467	0.482	0.487	0.483	0.494	0.455	0.438	0.34	0.255	0.225	0.198	0.189	0.186
	596	0.461	0.467	0.482	0.488	0.483	0.495	0.455	0.438	0.335	0.252	0.224	0.199	0.189	0.186
	600	0.461	0.466	0.481	0.487	0.482	0.494	0.454	0.436	0.329	0.247	0.223	0.198	0.189	0.186
	604	0.461	0.466	0.48	0.488	0.482	0.495	0.454	0.435	0.324	0.244	0.223	0.199	0.189	0.186
	608	0.461	0.465	0.479	0.486	0.481	0.494	0.453	0.434	0.322	0.238	0.222	0.198	0.189	0.186
	612	0.46	0.465	0.478	0.486	0.481	0.495	0.453	0.433	0.317	0.234	0.221	0.198	0.189	0.186
	616	0.461	0.465	0.476	0.487	0.48	0.494	0.452	0.431	0.312	0.232	0.221	0.198	0.189	0.186
	620	0.461	0.464	0.474	0.486	0.479	0.494	0.451	0.43	0.307	0.229	0.22	0.198	0.19	0.186
	624	0.46	0.463	0.471	0.485	0.478	0.493	0.45	0.428	0.301	0.226	0.219	0.198	0.189	0.186
	628	0.46	0.463	0.467	0.485	0.477	0.493	0.449	0.426	0.296	0.224	0.216	0.198	0.189	0.186
	632	0.461	0.462	0.464	0.485	0.476	0.493	0.447	0.425	0.29	0.221	0.215	0.198	0.189	0.186
	636	0.46	0.461	0.459	0.484	0.474	0.493	0.446	0.422	0.285	0.218	0.213	0.198	0.19	0.186
	640	0.46	0.461	0.455	0.484	0.473	0.493	0.443	0.421	0.285	0.214	0.212	0.198	0.189	0.186
	644	0.46	0.461	0.45	0.483	0.472	0.493	0.441	0.418	0.282	0.212	0.209	0.198	0.189	0.186
	648	0.459	0.46	0.444	0.482	0.471	0.492	0.439	0.416	0.278	0.209	0.209	0.198	0.189	0.186
	652	0.46	0.459	0.438	0.481	0.469	0.491	0.437	0.413	0.275	0.207	0.208	0.199	0.189	0.186
	656	0.459	0.459	0.431	0.481	0.469	0.491	0.434	0.41	0.271	0.205	0.208	0.198	0.189	0.186
	660	0.459	0.458	0.423	0.48	0.467	0.491	0.43	0.408	0.27	0.204	0.207	0.198	0.189	0.186
	664	0.459	0.457	0.418	0.48	0.467	0.491	0.425	0.405	0.264	0.203	0.206	0.199	0.19	0.186
	668	0.459	0.456	0.409	0.478	0.465	0.49	0.422	0.402	0.263	0.202	0.205	0.198	0.189	0.186
	672	0.459	0.455	0.402	0.478	0.463	0.49	0.416	0.399	0.258	0.202	0.205	0.199	0.19	0.186
	676	0.458	0.455	0.393	0.477	0.462	0.489	0.412	0.395	0.252	0.201	0.204	0.198	0.19	0.186
	680	0.459	0.454	0.387	0.476	0.461	0.489	0.403	0.391	0.25	0.201	0.204	0.198	0.19	0.186
	684	0.458	0.454	0.377	0.475	0.46	0.488	0.399	0.387	0.247	0.2	0.204	0.199	0.19	0.186
	688	0.458	0.453	0.369	0.474	0.459	0.486	0.393	0.384	0.243	0.2	0.204	0.198	0.19	0.187
	692	0.458	0.453	0.361	0.473	0.458	0.485	0.384	0.38	0.237	0.2	0.204	0.198	0.19	0.186
	696	0.458	0.452	0.353	0.471	0.458	0.484	0.377	0.375	0.234	0.2	0.204	0.198	0.19	0.187
	700	0.457	0.451	0.345	0.469	0.458	0.482	0.37	0.37	0.231	0.2	0.204	0.198	0.189	0.186
	704	0.457	0.451	0.338	0.468	0.456	0.482	0.364	0.364	0.231	0.2	0.211	0.198	0.19	0.187
	708	0.457	0.45	0.331	0.466	0.454	0.48	0.357	0.36	0.23	0.2	0.211	0.198	0.189	0.186
	712	0.457	0.449	0.323	0.464	0.452	0.478	0.352	0.354	0.227	0.2	0.204	0.198	0.189	0.186
	716	0.456	0.448	0.316	0.462	0.45	0.476	0.346	0.349	0.225	0.2	0.205	0.198	0.189	0.186
	720	0.456	0.446	0.31	0.459	0.445	0.474	0.343	0.342	0.222	0.2	0.204	0.198	0.19	0.187
	724	0.456	0.446	0.304	0.457	0.442	0.473	0.339	0.336	0.219	0.2	0.204	0.198	0.189	0.186
	728	0.456	0.444	0.296	0.452	0.436	0.47	0.333	0.331	0.216	0.2	0.204	0.198	0.19	0.187
	732	0.455	0.442	0.291	0.448	0.432	0.468	0.328	0.325	0.212	0.2	0.204	0.198	0.19	0.186
	736	0.455	0.44	0.285	0.445	0.429	0.465	0.326	0.319	0.21	0.199	0.204	0.198	0.19	0.187
	740	0.454	0.439	0.279	0.442	0.427	0.462	0.325	0.313	0.208	0.199	0.204	0.198	0.19	0.187
	744	0.454	0.436	0.274	0.439	0.422	0.459	0.318	0.309	0.207	0.2	0.204	0.198	0.19	0.187
	748	0.453	0.434	0.269	0.435	0.419	0.456	0.318	0.303	0.206	0.2	0.203	0.198	0.19	0.187
	752	0.453	0.431	0.263	0.431	0.418	0.452	0.318	0.298	0.206	0.2	0.204	0.198	0.19	0.187
	756	0.453	0.427	0.257	0.427	0.418	0.447	0.315	0.293	0.205	0.199	0.204	0.198	0.19	0.187
	760	0.453	0.421	0.254	0.422	0.42	0.444	0.315	0.288	0.205	0.2	0.204	0.198	0.19	0.187
	764	0.452	0.416	0.248	0.417	0.424	0.438	0.314	0.283	0.205	0.199	0.204	0.198	0.19	0.187
	768	0.451	0.409	0.244	0.413	0.427	0.433	0.314	0.278	0.204	0.199	0.204	0.198	0.19	0.187
	772	0.451	0.403	0.24	0.408	0.428	0.428	0.314	0.273	0.204	0.2	0.204	0.198	0.19	0.187
	776	0.451	0.399	0.236	0.403	0.424	0.422	0.311	0.268	0.204	0.199	0.204	0.198	0.19	0.187
	780	0.45	0.393	0.233	0.398	0.421	0.416	0.309	0.264	0.205	0.2	0.204	0.198	0.19	0.187
	784	0.449	0.388	0.23	0.392	0.416	0.408	0.304	0.259	0.204	0.199	0.204	0.198	0.19	0.187
	788	0.449	0.384	0.227	0.386	0.411	0.402	0.297	0.255	0.204	0.2	0.204	0.198	0.19	0.187
	792	0.448	0.379	0.225	0.381	0.405	0.395	0.287	0.25	0.204	0.2	0.204	0.198	0.19	0.187
	796	0.448	0.375	0.223	0.374	0.396	0.387	0.275	0.246	0.216	0.2	0.204	0.198	0.19	0.187
	800	0.447	0.369	0.221	0.366	0.389	0.38	0.262	0.241	0.213	0.2	0.204	0.198	0.19	0.187
	804	0.446	0.364	0.218	0.358	0.38	0.371	0.248	0.237	0.21	0.2	0.204	0.198	0.19	0.187
	808	0.445	0.355	0.217	0.352	0.372	0.364	0.238	0.233	0.208	0.2	0.204	0.198	0.19	0.187
	812	0.444	0.352	0.216	0.345	0.363	0.357	0.228	0.229	0.206	0.2	0.204	0.198	0.19	0.187
	816	0.443	0.348	0.214	0.335	0.355	0.347	0.221	0.224	0.205	0.2	0.204	0.198	0.19	0.187
	820	0.442	0.346	0.212	0.328	0.346	0.339	0.217	0.221	0.204	0.199	0.204	0.198	0.19	0.187
	824	0.441	0.344	0.211	0.322	0.336	0.331	0.215	0.219	0.204	0.2	0.203	0.198	0.19	0.187
	828	0.44	0.341	0.21	0.314	0.325	0.321	0.214	0.216	0.204	0.2	0.204	0.198	0.19	0.187
	832	0.438	0.338	0.209	0.307	0.311	0.314	0.212	0.214	0.204	0.2	0.204	0.198	0.19	0.187
	836	0.436	0.337	0.209	0.298	0.296	0.304	0.211	0.212	0.204	0.2	0.204	0.198	0.19	0.187
	840	0.434	0.333	0.207	0.292	0.28	0.295	0.212	0.209	0.204	0.2	0.204	0.198	0.19	0.187
	844	0.432	0.329	0.207	0.284	0.268	0.285	0.213	0.206	0.204	0.2	0.204	0.198	0.19	0.187
	848	0.43	0.328	0.206	0.277	0.259	0.274	0.206	0.206	0.204	0.2	0.204	0.198	0.19	0.187
	852	0.427	0.324	0.205	0.269	0.251	0.258	0.207	0.205	0.204	0.2	0.203	0.198	0.19	0.187
	856	0.425	0.32	0.204	0.264	0.244	0.244	0.206	0.205	0.204	0.2	0.204	0.198	0.19	0.187
	860	0.422	0.316	0.205	0.259	0.24	0.238	0.206	0.205	0.204	0.2	0.204	0.198	0.19	0.187
	864	0.419	0.309	0.204	0.253	0.235	0.234	0.207	0.205	0.204	0.2	0.204	0.198	0.19	0.187
	868	0.416	0.307	0.204	0.247	0.23	0.23	0.206	0.206	0.205	0.2	0.204	0.198	0.19	0.187
	872	0.412	0.303	0.203	0.242	0.226	0.227	0.206	0.205	0.204	0.2	0.204	0.198	0.19	0.187
	876	0.409	0.301	0.203	0.236	0.224	0.224	0.206	0.205	0.204	0.2	0.204	0.198	0.19	0.187
	880	0.405	0.295	0.203	0.227	0.222	0.223	0.206	0.205	0.204	0.2	0.204	0.198	0.19	0.187
	884	0.401	0.292	0.203	0.223	0.224	0.216	0.206	0.205	0.204	0.2	0.204	0.198	0.19	0.187
	888	0.396	0.286	0.203	0.221	0.217	0.218	0.206	0.206	0.204	0.2	0.204	0.198	0.19	0.187
	892	0.392	0.283	0.203	0.232	0.221	0.216	0.206	0.206	0.204	0.2	0.204	0.198	0.19	0.187
	896	0.388	0.279	0.202	0.234	0.216	0.216	0.206	0.206	0.204	0.2	0.204	0.198	0.19	0.187
	900	0.383	0.276	0.203	0.23	0.216	0.215	0.206	0.206	0.204	0.2	0.204	0.198	0.19	0.187
	904	0.378	0.27	0.202	0.227	0.215	0.214	0.206	0.206	0.204	0.2	0.204	0.198	0.19	0.187
	908	0.374	0.266	0.203	0.225	0.216	0.213	0.207	0.206	0.205	0.2	0.204	0.198	0.19	0.187
	912	0.367	0.262	0.203	0.223	0.215	0.212	0.206	0.206	0.204	0.2	0.204	0.199	0.19	0.187
	916	0.362	0.258	0.203	0.222	0.215	0.211	0.206	0.206	0.204	0.2	0.204	0.198	0.19	0.187
	920	0.357	0.254	0.203	0.221	0.215	0.212	0.206	0.206	0.205	0.2	0.204	0.198	0.19	0.187
	924	0.352	0.25	0.203	0.221	0.215	0.212	0.206	0.206	0.205	0.201	0.204	0.198	0.19	0.187
	928	0.346	0.247	0.203	0.22	0.216	0.212	0.207	0.206	0.204	0.2	0.204	0.198	0.19	0.187
	932	0.34	0.243	0.204	0.22	0.216	0.212	0.207	0.206	0.205	0.2	0.204	0.198	0.19	0.187
	936	0.335	0.24	0.203	0.219	0.216	0.212	0.207	0.206	0.205	0.2	0.204	0.198	0.19	0.187
	940	0.329	0.236	0.203	0.219	0.216	0.212	0.207	0.206	0.204	0.2	0.204	0.198	0.19	0.187
	944	0.323	0.234	0.203	0.218	0.215	0.212	0.207	0.206	0.205	0.2	0.204	0.198	0.19	0.187
	948	0.318	0.231	0.205	0.219	0.218	0.213	0.207	0.206	0.205	0.201	0.204	0.198	0.19	0.187
	952	0.312	0.229	0.204	0.219	0.216	0.212	0.207	0.206	0.205	0.201	0.204	0.198	0.19	0.187
	956	0.307	0.227	0.204	0.219	0.216	0.213	0.207	0.206	0.205	0.201	0.204	0.199	0.19	0.187
	960	0.301	0.224	0.204	0.218	0.216	0.212	0.207	0.206	0.204	0.201	0.204	0.198	0.19	0.187
	964	0.295	0.223	0.204	0.219	0.216	0.213	0.207	0.206	0.205	0.201	0.204	0.199	0.19	0.187
	968	0.29	0.222	0.205	0.218	0.217	0.213	0.207	0.206	0.205	0.201	0.204	0.198	0.19	0.187
	972	0.285	0.222	0.204	0.219	0.217	0.213	0.207	0.206	0.205	0.201	0.205	0.199	0.19	0.187
	976	0.279	0.221	0.205	0.218	0.217	0.213	0.207	0.206	0.205	0.201	0.205	0.199	0.191	0.187
	980	0.274	0.22	0.205	0.22	0.217	0.213	0.208	0.206	0.205	0.201	0.205	0.198	0.19	0.187
	984	0.268	0.22	0.205	0.219	0.218	0.214	0.208	0.207	0.205	0.201	0.205	0.199	0.19	0.187
	988	0.263	0.219	0.205	0.219	0.218	0.213	0.207	0.206	0.205	0.201	0.205	0.199	0.19	0.187
	992	0.259	0.22	0.205	0.219	0.217	0.213	0.208	0.206	0.205	0.201	0.205	0.199	0.19	0.187
	996	0.253	0.221	0.206	0.22	0.218	0.214	0.208	0.207	0.205	0.202	0.205	0.199	0.19	0.187
	1000	0.249	0.221	0.206	0.22	0.218	0.214	0.208	0.207	0.205	0.201	0.205	0.199	0.19	0.187
	1004	0.244	0.221	0.206	0.221	0.219	0.215	0.207	0.207	0.205	0.202	0.205	0.199	0.19	0.187
	1008	0.24	0.218	0.206	0.22	0.219	0.214	0.208	0.207	0.206	0.202	0.205	0.199	0.19	0.187
	1012	0.236	0.218	0.206	0.22	0.218	0.215	0.208	0.207	0.205	0.201	0.206	0.199	0.19	0.187
	1016	0.232	0.217	0.206	0.221	0.218	0.215	0.208	0.207	0.206	0.202	0.205	0.199	0.19	0.187
	1020	0.228	0.217	0.207	0.222	0.22	0.215	0.208	0.207	0.206	0.202	0.205	0.2	0.19	0.187
	1024	0.225	0.215	0.207	0.221	0.219	0.216	0.208	0.207	0.206	0.202	0.206	0.2	0.19	0.187
	1028	0.221	0.212	0.207	0.221	0.219	0.215	0.209	0.208	0.206	0.202	0.206	0.199	0.19	0.187
	1032	0.217	0.21	0.206	0.221	0.218	0.215	0.208	0.207	0.206	0.202	0.205	0.199	0.19	0.187
	1036	0.214	0.208	0.206	0.221	0.219	0.216	0.208	0.207	0.206	0.202	0.206	0.199	0.19	0.187
	1040	0.211	0.207	0.207	0.221	0.22	0.215	0.208	0.208	0.206	0.202	0.206	0.199	0.19	0.187
	1044	0.207	0.206	0.208	0.221	0.22	0.216	0.208	0.207	0.206	0.202	0.205	0.199	0.19	0.187
	1048	0.203	0.206	0.207	0.221	0.22	0.215	0.209	0.208	0.206	0.202	0.206	0.199	0.191	0.187
	1052	0.201	0.206	0.207	0.222	0.22	0.216	0.209	0.208	0.206	0.203	0.206	0.199	0.19	0.187
	1056	0.2	0.206	0.208	0.221	0.22	0.217	0.209	0.208	0.206	0.203	0.206	0.2	0.19	0.187
	1060	0.2	0.206	0.208	0.221	0.22	0.215	0.209	0.208	0.206	0.203	0.206	0.2	0.191	0.187
	1064	0.201	0.207	0.209	0.222	0.221	0.217	0.209	0.208	0.207	0.203	0.207	0.2	0.19	0.187
	1068	0.2	0.207	0.209	0.222	0.22	0.217	0.21	0.208	0.207	0.203	0.207	0.2	0.19	0.187
	1072	0.2	0.207	0.208	0.222	0.22	0.216	0.209	0.208	0.206	0.203	0.207	0.2	0.19	0.187
	1076	0.2	0.208	0.208	0.223	0.221	0.217	0.21	0.208	0.207	0.203	0.207	0.2	0.19	0.187
	1080	0.2	0.208	0.208	0.222	0.221	0.217	0.209	0.208	0.207	0.203	0.206	0.2	0.19	0.187
	1084	0.2	0.207	0.209	0.223	0.221	0.217	0.21	0.209	0.207	0.204	0.207	0.201	0.19	0.187
	1088	0.201	0.207	0.208	0.222	0.221	0.217	0.209	0.208	0.207	0.203	0.207	0.2	0.19	0.187
	1092	0.201	0.208	0.21	0.223	0.222	0.219	0.21	0.209	0.207	0.204	0.207	0.201	0.19	0.187
	1096	0.201	0.208	0.21	0.223	0.223	0.218	0.21	0.209	0.207	0.204	0.207	0.201	0.19	0.187
	1100	0.202	0.208	0.209	0.224	0.221	0.218	0.21	0.209	0.207	0.204	0.208	0.201	0.19	0.187
	1104	0.202	0.209	0.21	0.225	0.223	0.218	0.211	0.209	0.208	0.204	0.208	0.201	0.19	0.187
	1108	0.203	0.208	0.21	0.224	0.222	0.217	0.211	0.209	0.207	0.204	0.207	0.201	0.19	0.187
	1112	0.204	0.21	0.21	0.225	0.223	0.219	0.211	0.209	0.207	0.204	0.208	0.201	0.19	0.187
	1116	0.205	0.209	0.21	0.224	0.223	0.219	0.21	0.209	0.208	0.205	0.208	0.201	0.19	0.187
	1120	0.207	0.209	0.211	0.224	0.223	0.218	0.211	0.209	0.207	0.204	0.208	0.202	0.19	0.187
	1124	0.209	0.21	0.211	0.225	0.223	0.22	0.211	0.21	0.208	0.204	0.208	0.202	0.19	0.187
	1128	0.215	0.21	0.211	0.225	0.223	0.219	0.211	0.21	0.208	0.205	0.208	0.202	0.19	0.187
	1132	0.214	0.209	0.211	0.226	0.224	0.22	0.211	0.21	0.208	0.205	0.208	0.202	0.19	0.187
	1136	0.21	0.21	0.212	0.226	0.225	0.22	0.212	0.21	0.209	0.205	0.209	0.202	0.19	0.187
	1140	0.204	0.21	0.212	0.226	0.224	0.22	0.212	0.21	0.209	0.205	0.209	0.202	0.19	0.187
	1144	0.205	0.211	0.212	0.225	0.224	0.22	0.211	0.21	0.209	0.205	0.209	0.202	0.191	0.187
	1148	0.208	0.21	0.212	0.225	0.224	0.22	0.212	0.21	0.209	0.205	0.209	0.202	0.19	0.187
	1152	0.201	0.211	0.213	0.226	0.225	0.22	0.212	0.211	0.209	0.205	0.209	0.203	0.19	0.187
	1156	0.205	0.211	0.213	0.226	0.224	0.22	0.212	0.21	0.209	0.206	0.209	0.202	0.19	0.187
	1160	0.201	0.211	0.214	0.227	0.225	0.22	0.212	0.211	0.209	0.206	0.21	0.203	0.19	0.187
	1164	0.202	0.211	0.212	0.227	0.224	0.221	0.212	0.211	0.209	0.206	0.21	0.203	0.19	0.187
	1168	0.201	0.212	0.213	0.227	0.226	0.221	0.213	0.211	0.21	0.206	0.21	0.203	0.19	0.187
	1172	0.202	0.211	0.213	0.227	0.226	0.223	0.213	0.211	0.21	0.206	0.21	0.203	0.19	0.187
	1176	0.202	0.212	0.215	0.228	0.227	0.222	0.213	0.211	0.21	0.207	0.211	0.203	0.19	0.187
	1180	0.202	0.211	0.214	0.228	0.225	0.221	0.213	0.211	0.21	0.206	0.211	0.203	0.19	0.187
	1184	0.202	0.211	0.214	0.228	0.226	0.222	0.214	0.211	0.21	0.207	0.211	0.203	0.19	0.187
	1188	0.202	0.213	0.214	0.229	0.226	0.223	0.213	0.212	0.21	0.207	0.211	0.204	0.19	0.187
	1192	0.203	0.213	0.214	0.227	0.226	0.222	0.213	0.212	0.21	0.207	0.211	0.203	0.19	0.187
	1196	0.203	0.213	0.216	0.228	0.228	0.222	0.214	0.212	0.211	0.207	0.211	0.204	0.19	0.187
	1200	0.202	0.212	0.214	0.228	0.226	0.221	0.213	0.212	0.211	0.207	0.211	0.203	0.19	0.187
	1204	0.203	0.214	0.215	0.228	0.227	0.222	0.214	0.212	0.211	0.208	0.212	0.204	0.19	0.187
	1208	0.203	0.214	0.216	0.228	0.228	0.223	0.214	0.213	0.211	0.208	0.212	0.205	0.19	0.187
	1212	0.203	0.214	0.216	0.229	0.229	0.223	0.215	0.213	0.211	0.208	0.212	0.205	0.191	0.187
	1216	0.203	0.213	0.216	0.229	0.227	0.223	0.215	0.212	0.211	0.207	0.212	0.205	0.19	0.187
	1220	0.203	0.213	0.215	0.229	0.228	0.223	0.215	0.212	0.211	0.208	0.212	0.204	0.19	0.187
	1224	0.204	0.215	0.215	0.23	0.228	0.223	0.215	0.213	0.212	0.208	0.212	0.205	0.191	0.187
	1228	0.204	0.214	0.216	0.229	0.228	0.223	0.215	0.213	0.212	0.209	0.213	0.205	0.19	0.187
	1232	0.204	0.215	0.217	0.231	0.229	0.224	0.215	0.214	0.212	0.209	0.213	0.206	0.19	0.187
	1236	0.204	0.214	0.217	0.229	0.228	0.223	0.216	0.213	0.212	0.208	0.213	0.205	0.19	0.187
	1240	0.204	0.215	0.217	0.23	0.229	0.225	0.216	0.214	0.212	0.209	0.213	0.206	0.19	0.187
	1244	0.205	0.215	0.218	0.231	0.23	0.224	0.216	0.214	0.213	0.209	0.214	0.206	0.19	0.187
	1248	0.204	0.214	0.218	0.229	0.229	0.224	0.216	0.214	0.212	0.209	0.213	0.206	0.19	0.187
	1252	0.205	0.215	0.218	0.23	0.23	0.226	0.216	0.215	0.213	0.21	0.214	0.206	0.19	0.187
	1256	0.205	0.215	0.217	0.232	0.23	0.225	0.217	0.214	0.213	0.209	0.215	0.206	0.19	0.187
	1260	0.205	0.215	0.219	0.231	0.231	0.225	0.217	0.214	0.213	0.21	0.214	0.206	0.19	0.187
	1264	0.205	0.216	0.217	0.231	0.23	0.225	0.217	0.215	0.213	0.21	0.215	0.206	0.19	0.187
	1268	0.206	0.217	0.218	0.231	0.23	0.225	0.217	0.215	0.214	0.21	0.214	0.207	0.191	0.187
	1272	0.206	0.216	0.219	0.231	0.23	0.226	0.217	0.215	0.214	0.211	0.215	0.207	0.191	0.187
	1276	0.205	0.217	0.22	0.232	0.231	0.226	0.218	0.215	0.214	0.21	0.215	0.208	0.191	0.187
	1280	0.206	0.217	0.219	0.232	0.232	0.226	0.218	0.215	0.215	0.211	0.216	0.208	0.19	0.187
	1284	0.206	0.217	0.219	0.232	0.231	0.226	0.218	0.215	0.214	0.211	0.216	0.208	0.19	0.187
	1288	0.206	0.217	0.22	0.231	0.231	0.226	0.218	0.216	0.214	0.211	0.215	0.208	0.19	0.187
	1292	0.207	0.218	0.219	0.233	0.233	0.227	0.219	0.216	0.215	0.212	0.216	0.209	0.19	0.187
	1296	0.207	0.218	0.22	0.232	0.232	0.227	0.219	0.216	0.214	0.211	0.216	0.208	0.19	0.187
	1300	0.207	0.218	0.22	0.233	0.232	0.227	0.219	0.216	0.215	0.212	0.216	0.209	0.19	0.187
	1304	0.207	0.218	0.219	0.232	0.233	0.226	0.219	0.216	0.215	0.212	0.217	0.209	0.19	0.187
	1308	0.207	0.218	0.221	0.233	0.233	0.228	0.219	0.216	0.215	0.212	0.217	0.209	0.19	0.187
	1312	0.207	0.218	0.22	0.233	0.232	0.228	0.219	0.216	0.216	0.212	0.217	0.209	0.19	0.187
	1316	0.208	0.219	0.222	0.234	0.235	0.228	0.22	0.217	0.216	0.212	0.218	0.21	0.19	0.187
	1320	0.207	0.219	0.221	0.234	0.233	0.228	0.219	0.217	0.216	0.212	0.217	0.21	0.19	0.187
	1324	0.208	0.219	0.222	0.234	0.235	0.228	0.22	0.218	0.216	0.213	0.218	0.21	0.191	0.188
	1328	0.209	0.219	0.223	0.234	0.234	0.229	0.22	0.218	0.217	0.213	0.218	0.211	0.19	0.187
	1332	0.208	0.219	0.221	0.234	0.234	0.229	0.22	0.217	0.216	0.213	0.218	0.211	0.191	0.188
	1336	0.208	0.22	0.223	0.235	0.235	0.23	0.22	0.218	0.217	0.213	0.219	0.211	0.191	0.187
	1340	0.209	0.22	0.223	0.235	0.236	0.23	0.222	0.218	0.217	0.214	0.22	0.211	0.191	0.187
	1344	0.209	0.221	0.224	0.235	0.236	0.23	0.222	0.219	0.218	0.214	0.22	0.212	0.19	0.187
	1348	0.209	0.221	0.223	0.236	0.236	0.229	0.222	0.219	0.217	0.214	0.219	0.212	0.191	0.187
	1352	0.209	0.221	0.224	0.236	0.237	0.231	0.223	0.219	0.218	0.215	0.22	0.213	0.191	0.187
	1356	0.209	0.221	0.223	0.235	0.236	0.229	0.222	0.219	0.218	0.214	0.221	0.212	0.191	0.187
	1360	0.21	0.221	0.224	0.237	0.236	0.231	0.222	0.219	0.218	0.215	0.22	0.213	0.19	0.187
	1364	0.21	0.221	0.223	0.236	0.235	0.231	0.222	0.219	0.219	0.215	0.221	0.213	0.191	0.187
	1368	0.21	0.222	0.224	0.237	0.236	0.231	0.223	0.219	0.218	0.215	0.221	0.213	0.19	0.187
	1372	0.21	0.222	0.224	0.236	0.236	0.23	0.223	0.219	0.218	0.215	0.22	0.214	0.19	0.187
	1376	0.21	0.223	0.225	0.238	0.239	0.232	0.224	0.22	0.22	0.216	0.222	0.215	0.191	0.188
	1380	0.21	0.222	0.225	0.237	0.238	0.231	0.223	0.22	0.219	0.215	0.222	0.215	0.191	0.187
	1384	0.211	0.223	0.225	0.238	0.238	0.233	0.224	0.221	0.22	0.216	0.221	0.215	0.191	0.187
	1388	0.211	0.223	0.225	0.238	0.238	0.232	0.225	0.221	0.22	0.216	0.222	0.215	0.191	0.187
	1392	0.211	0.223	0.226	0.238	0.239	0.233	0.225	0.221	0.22	0.216	0.222	0.215	0.19	0.187
	1396	0.212	0.224	0.226	0.238	0.24	0.232	0.225	0.222	0.22	0.217	0.222	0.216	0.191	0.187
	1400	0.211	0.224	0.226	0.238	0.24	0.233	0.225	0.221	0.221	0.217	0.223	0.216	0.191	0.187
	1404	0.212	0.224	0.228	0.239	0.241	0.234	0.226	0.222	0.221	0.217	0.224	0.216	0.191	0.188
	1408	0.212	0.225	0.227	0.239	0.241	0.234	0.226	0.223	0.222	0.218	0.224	0.217	0.19	0.187
	1412	0.212	0.225	0.229	0.239	0.241	0.234	0.226	0.223	0.222	0.218	0.224	0.218	0.191	0.188
	1416	0.212	0.225	0.228	0.239	0.241	0.235	0.226	0.222	0.222	0.219	0.224	0.218	0.191	0.188
	1420	0.213	0.225	0.229	0.24	0.241	0.235	0.227	0.223	0.222	0.219	0.224	0.218	0.191	0.188
	1424	0.213	0.225	0.23	0.24	0.242	0.234	0.227	0.222	0.222	0.219	0.225	0.218	0.19	0.187
	1428	0.213	0.226	0.23	0.241	0.242	0.235	0.228	0.224	0.223	0.219	0.225	0.219	0.191	0.187
	1432	0.214	0.226	0.23	0.241	0.243	0.236	0.228	0.224	0.223	0.22	0.226	0.219	0.191	0.188
	1436	0.214	0.225	0.229	0.24	0.242	0.235	0.228	0.224	0.223	0.22	0.225	0.219	0.191	0.188
	1440	0.213	0.226	0.229	0.241	0.243	0.236	0.228	0.224	0.223	0.219	0.226	0.219	0.191	0.188
	1444
	1448
	1452
	1456
	1460
	1464
	1468
	1472
	1476
	1480
	1484
	1488
	1492
	1496
	1500
	1504
	1508
	1512
	1516
	1520
	1524
	1528
	1532
	1536
	1540
	1544
	1548
	1552
	1556
	1560
	1564
	1568
	1572
	1576
	1580
	1584
	1588
	1592
	1596
	1600
	1604
	1608
	1612
	1616
	1620
	1624
	1628
	1632
	1636
	1640
	1644
	1648
	1652
	1656
	1660
	1664
	1668
	1672
	1676
	1680
	1684
	1688
	1692
	1696
	1700
	1704
	1708
	1712
	1716
	1720
	1724
	1728
	1732
	1736
	1740
	1744
	1748
	1752
	1756
	1760
	1764
	1768
	1772
	1776
	1780
	1784
	1788
	1792
	1796
	1800
	1804
	1808
	1812
	1816
	1820
	1824
	1828
	1832
	1836
	1840
	1844
	1848
	1852
	1856
	1860
	1864
	1868
	1872
	1876
	1880
	1884
	1888
	1892
	1896
	1900
	1904
	1908
	1912
	1916
	1920
	1924
	1928
	1932
	1936
	1940
	1944
	1948
	1952
	1956
	1960
	1964
	1968
	1972
	1976
	1980
	1984
	1988
	1992
	1996
	2000
	2004
	2008
	2012
	2016
	2020
	2024
	2028
	2032
	2036
	2040
	2044
	2048
	2052
	2056
	2060
	2064
	2068
	2072
	2076
	2080
	2084
	2088
	2092
	2096
	2100
	2104
	2108
	2112
	2116
	2120
	2124
	2128
	2132
	2136
	2140
	2144
	2148
	2152
	2156
	2160
	2164
	2168
	2172
	2176
	2180
	2184
	2188
	2192
	2196
	2200
	2204
	2208
	2212
	2216
	2220
	2224
	2228
	2232
	2236
	2240
	2244
	2248
	2252
	2256
	2260
	2264
	2268
	2272
	2276
	2280
	2284
	2288
	2292
	2296
	2300
	2304
	2308
	2312
	2316
	2320
	2324
	2328
	2332
	2336
	2340
	2344
	2348
	2352
	2356
	2360
	2364
	2368
	2372
	2376
	2380
	2384
	2388
	2392
	2396
	2400
	2404
	2408
	2412
	2416
	2420
	2424
	2428
	2432
	2436
	2440
	2444
	2448
	2452
	2456
	2460
	2464
	2468
	2472
	2476
	2480
	2484
	2488
	2492
	2496
	2500
	2504
	2508
	2512
	2516
	2520
	2524
	2528
	2532
	2536
	2540
	2544
	2548
	2552
	2556
	2560
	2564
	2568
	2572
	2576
	2580
	2584
	2588
	2592
	2596
	2600
	2604
	2608
	2612
	2616
	2620
	2624
	2628
	2632
	2636
	2640
	2644
	2648
	2652
	2656
	2660
	2664
	2668
	2672
	2676
	2680
	2684
	2688
	2692
	2696
	2700
	2704
	2708
	2712
	2716
	2720
	2724
	2728
	2732
	2736
	2740
	2744
	2748
	2752
	2756
	2760
	2764
	2768
	2772
	2776
	2780
	2784
	2788
	2792
	2796
	2800
	2804
	2808
	2812
	2816
	2820
	2824
	2828
	2832
	2836
	2840
	2844
	2848
	2852
	2856
	2860
	2864
	2868
	2872
	2876
	2880
	2884
	2888
	2892
	2896
	2900
	2904
	2908
	2912
	2916
	2920
	2924
	2928
	2932
	2936
	2940
	2944
	2948
	2952
	2956
	2960
	2964
	2968
	2972
	2976
	2980
	2984
	2988
	2992
	2996
	3000
	3004
	3008
	3012
	3016
	3020
	3024
	3028
	3032
	3036
	3040
	3044
	3048
	3052
	3056
	3060
	3064
	3068
	3072
	3076
	3080
	3084
	3088
	3092
	3096
	3100
	3104
	3108
	3112
	3116
	3120
	3124
	3128
	3132
	3136
	3140
	3144
	3148
	3152
	3156
	3160
	3164
	3168
	3172
	3176
	3180
	3184
	3188
	3192
	3196
	3200
	3204
	3208
	3212
	3216
	3220
	3224
	3228
	3232
	3236
	3240
	3244
	3248
	3252
	3256
	3260
	3264
	3268
	3272
	3276
	3280
	3284
	3288
	3292
	3296
	3300
	3304
	3308
	3312
	3316
	3320
	3324
	3328
	3332
	3336
	3340
	3344
	3348
	3352
	3356
	3360
	3364
	3368
	3372
	3376
	3380
	3384
	3388
	3392
	3396
	3400
	3404
	3408
	3412
	3416
	3420
	3424
	3428
	3432
	3436
	3440
	3444
	3448
	3452
	3456
	3460
	3464
	3468
	3472
	3476
	3480
	3484
	3488
	3492
	3496
	3500
	3504
	3508
	3512
	3516
	3520
	3524
	3528
	3532
	3536
	3540
	3544
	3548
	3552
	3556
	3560
	3564
	3568
	3572
	3576
	3580
	3584
	3588
	3592
	3596
	3600
	3604
	3608
	3612
	3616
	3620
	3624
	3628
	3632
	3636
	3640
	3644
	3648
	3652
	3656
	3660
	3664
	3668
	3672
	3676
	3680
	3684
	3688
	3692
	3696
	3700
	3704
	3708
	3712
	3716
	3720
	3724
	3728
	3732
	3736
	3740
	3744
	3748
	3752
	3756
	3760
	3764
	3768
	3772
	3776
	3780
	3784
	3788
	3792
	3796
	3800
	3804
	3808
	3812
	3816
	3820
	3824
	3828
	3832
	3836
	3840
	3844
	3848
	3852
	3856
	3860
	3864
	3868
	3872
	3876
	3880
	3884
	3888
	3892
	3896
	3900
	3904
	3908
	3912
	3916
	3920
	3924
	3928
	3932
	3936
	3940
	3944
	3948
	3952
	3956
	3960
	3964
	3968
	3972
	3976
	3980
	3984
	3988
	3992
	3996
	4000
	4004
	4008
	4012
	4016
	4020
	4024
	4028
	4032
	4036
	4040
	4044
	4048
	4052
	4056
	4060
	4064
	4068
	4072
	4076
	4080
	4084
	4088
	4092
	4096
	4100
	4104
	4108
	4112
	4116
	4120
	4124
	4128
	4132
	4136
	4140
	4144
	4148
	4152
	4156
	4160
	4164
	4168
	4172
	4176
	4180
	4184
	4188
	4192
	4196
	4200
	4204
	4208
	4212
	4216
	4220
	4224
	4228
	4232
	4236
	4240
	4244
	4248
	4252
	4256
	4260
	4264
	4268
	4272
	4276
	4280
	4284
	4288
	4292
	4296
	4300
	4304
	4308
	4312
	4316
	4320
	4324
	4328
	4332
	4336
	4340
	4344
	4348
	4352
	4356
	4360
	4364
	4368
	4372
	4376
	4380
	4384
	4388
	4392
	4396
	4400
	4404
	4408
	4412
	4416
	4420
	4424
	4428
	4432
	4436
	4440
	4444
	4448
	4452
	4456
	4460
	4464
	4468
	4472
	4476
	4480
	4484
	4488
	4492
	4496
	4500
	4504
	4508
	4512
	4516
	4520
	4524
	4528
	4532
	4536
	4540
	4544
	4548
	4552
	4556
	4560
	4564
	4568
	4572
	4576
	4580
	4584
	4588
	4592
	4596
	4600
	4604
	4608
	4612
	4616
	4620
	4624
	4628
	4632
	4636
	4640
	4644
	4648
	4652
	4656
	4660
	4664
	4668
	4672
	4676
	4680
	4684
	4688
	4692
	4696
	4700
	4704
	4708
	4712
	4716
	4720
	4724
	4728
	4732
	4736
	4740
	4744
	4748
	4752
	4756
	4760
	4764
	4768
	4772
	4776
	4780
	4784
	4788
	4792
	4796
	4800
	4804
	4808
	4812
	4816
	4820
	4824
	4828
	4832
	4836
	4840
	4844
	4848
	4852
	4856
	4860
	4864
	4868
	4872
	4876
	4880
	4884
	4888
	4892
	4896
	4900
	4904
	4908
	4912
	4916
	4920
	4924
	4928
	4932
	4936
	4940
	4944
	4948
	4952
	4956
	4960
	4964
	4968
	4972
	4976
	4980
	4984
	4988
	4992
	4996
	5000
	5004
	5008
	5012
	5016
	5020
	5024
	5028
	5032
	5036
	5040
	5044
	5048
	5052
	5056
	5060
	5064
	5068
	5072
	5076
	5080
	5084
	5088
	5092
	5096
	5100
	5104
	5108
	5112
	5116
	5120
	5124
	5128
	5132
	5136
	5140
	5144
	5148
	5152
	5156
	5160
	5164
	5168
	5172
	5176
	5180
	5184
	5188
	5192
	5196
	5200
	5204
	5208
	5212
	5216
	5220
	5224
	5228
	5232
	5236
	5240
	5244
	5248
	5252
	5256
	5260
	5264
	5268
	5272
	5276
	5280
	5284
	5288
	5292
	5296
	5300
	5304
	5308
	5312
	5316
	5320
	5324
	5328
	5332
	5336
	5340
	5344
	5348
	5352
	5356
	5360
	5364
	5368
	5372
	5376
	5380
	5384
	5388
	5392
	5396
	5400
	5404
	5408
	5412
	5416
	5420
	5424
	5428
	5432
	5436
	5440
	5444
	5448
	5452
	5456
	5460
	5464
	5468
	5472
	5476
	5480
	5484
	5488
	5492
	5496
	5500
	5504
	5508
	5512
	5516
	5520
	5524
	5528
	5532
	5536
	5540
	5544
	5548
	5552
	5556
	5560
	5564
	5568
	5572
	5576
	5580
	5584
	5588
	5592
	5596
	5600
	5604
	5608
	5612
	5616
	5620
	5624
	5628
	5632
	5636
	5640
	5644
	5648
	5652
	5656
	5660
	5664
	5668
	5672
	5676
	5680
	5684
	5688
	5692
	5696
	5700
	5704
	5708
	5712
	5716
	5720
	5724
	5728
	5732
	5736
	5740
	5744
	5748
	5752
	5756
	5760
	5764
	5768
	5772
	5776
	5780
	5784
	5788
	5792
	5796
	5800
	5804
	5808
	5812
	5816
	5820
	5824
	5828
	5832
	5836
	5840
	5844
	5848
	5852
	5856
	5860
	5864
	5868
	5872
	5876
	5880
	5884
	5888
	5892
	5896
	5900
	5904
	5908
	5912
	5916
	5920
	5924
	5928
	5932
	5936
	5940
	5944
	5948
	5952
	5956
	5960
	5964
	5968
	5972
	5976
	5980
	5984
	5988
	5992
	5996
	6000
	6004
	6008
	6012
	6016
	6020
	6024
	6028
	6032
	6036
	6040
	6044
	6048
	6052
	6056
	6060
	6064
	6068
	6072
	6076
	6080
	6084
	6088
	6092
	6096
	6100
	6104
	6108
	6112
	6116
	6120
	6124
	6128
	6132
	6136
	6140
	6144
	6148
	6152
	6156
	6160
	6164
	6168
	6172
	6176
	6180
	6184
	6188
	6192
	6196
	6200
	6204
	6208
	6212
	6216
	6220
	6224
	6228
	6232
	6236
	6240
	6244
	6248
	6252
	6256
	6260
	6264
	6268
	6272
	6276
	6280
	6284
	6288
	6292
	6296
	6300
	6304
	6308
	6312
	6316
	6320
	6324
	6328
	6332
	6336
	6340
	6344
	6348
	6352
	6356
	6360
	6364
	6368
	6372
	6376
	6380
	6384
	6388
	6392
	6396
	6400
	6404
	6408
	6412
	6416
	6420
	6424
	6428
	6432
	6436
	6440
	6444
	6448
	6452
	6456
	6460
	6464
	6468
	6472
	6476
	6480
	6484
	6488
	6492
	6496
	6500
	6504
	6508
	6512
	6516
	6520
	6524
	6528
	6532
	6536
	6540
	6544
	6548
	6552
	6556
	6560
	6564
	6568
	6572
	6576
	6580
	6584
	6588
	6592
	6596
	6600
	6604
	6608
	6612
	6616
	6620
	6624
	6628
	6632
	6636
	6640
	6644
	6648
	6652
	6656
	6660
	6664
	6668
	6672
	6676
	6680
	6684
	6688
	6692
	6696
	6700
	6704
	6708
	6712
	6716
	6720
	6724
	6728
	6732
	6736
	6740
	6744
	6748
	6752
	6756
	6760
	6764
	6768
	6772
	6776
	6780
	6784
	6788
	6792
	6796
	6800
	6804
	6808
	6812
	6816
	6820
	6824
	6828
	6832
	6836
	6840
	6844
	6848
	6852
	6856
	6860
	6864
	6868
	6872
	6876
	6880
	6884
	6888
	6892
	6896
	6900
	6904
	6908
	6912
	6916
	6920
	6924
	6928
	6932
	6936
	6940
	6944
	6948
	6952
	6956
	6960
	6964
	6968
	6972
	6976
	6980
	6984
	6988
	6992
	6996
	7000
	7004
	7008
	7012
	7016
	7020
	7024
	7028
	7032
	7036
	7040
	7044
	7048
	7052
	7056
	7060
	7064
	7068
	7072
	7076
	7080
	7084
	7088
	7092
	7096
	7100
	7104
	7108
	7112
	7116
	7120
	7124
	7128
	7132
	7136
	7140
	7144
	7148
	7152
	7156
	7160
	7164
	7168
	7172
	7176
	7180
	7184
	7188
	7192
	7196
	7200
	7204
	7208
	7212
	7216
	7220
	7224
	7228
	7232
	7236
	7240
	7244
	7248
	7252
	7256
	7260
	7264
	7268
	7272
	7276
	7280
	7284
	7288
	7292
	7296
	7300
	7304
	7308
	7312
	7316
	7320
	7324
	7328
	7332
	7336
	7340
	7344
	7348
	7352
	7356
	7360
	7364
	7368
	7372
	7376
	7380
	7384
	7388
	7392
	7396
	7400
	7404
	7408
	7412
	7416
	7420
	7424
	7428
	7432
	7436
	7440
	7444
	7448
	7452
	7456
	7460
	7464
	7468
	7472
	7476
	7480
	7484
	7488
	7492
	7496
	7500
	7504
	7508
	7512
	7516
	7520
	7524
	7528
	7532
	7536
	7540
	7544
	7548
	7552
	7556
	7560
	7564
	7568
	7572
	7576
	7580
	7584
	7588
	7592
	7596
	7600
	7604
	7608
	7612
	7616
	7620
	7624
	7628
	7632
	7636
	7640
	7644
	7648
	7652
	7656
	7660
	7664
	7668
	7672
	7676
	7680
	7684
	7688
	7692
	7696
	7700
	7704
	7708
	7712
	7716
	7720
	7724
	7728
	7732
	7736
	7740
	7744
	7748
	7752
	7756
	7760
	7764
	7768
	7772
	7776
	7780
	7784
	7788
	7792
	7796
	7800
	7804
	7808
	7812
	7816
	7820
	7824
	7828
	7832
	7836
	7840
	7844
	7848
	7852
	7856
	7860
	7864
	7868
	7872
	7876
	7880
	7884
	7888
	7892
	7896
	7900
	7904
	7908
	7912
	7916
	7920
	7924
	7928
	7932
	7936
	7940
	7944
	7948
	7952
	7956
	7960
	7964
	7968
	7972
	7976
	7980
	7984
	7988
[truncated: 498,002+ more rows]

## Sheet: Figure 2g
Figure 2g
	NHBE							HSAEC							Vero E6							ACE2-293T
		time	1 µL Virus NHBE		UI NHBE				time	uninfected HSAEC	uninfected HSAEC	1 ul pSARS	1 ul pSARS			time	1 µL Virus Vero E6		UI Vero E6				time	1 µL Virus ACE2-293T		UI ACE2-293T
		0:00:00	0.155	0.131	0.142	0.148			0	0.141	0.152	0.176	0.178			0:00:00	0.133	0.13	0.127	0.126			0:00:00	0.159	0.159	0.157	0.157
		0:01:30							1.5	0.143	0.153	0.177	0.179			0:01:30							0:01:30
		0:03:00							3	0.143	0.153	0.178	0.18			0:03:00							0:03:00
		0:04:30							4.5	0.144	0.155	0.179	0.181			0:04:30							0:04:30
		0:06:00							6	0.144	0.155	0.18	0.182			0:06:00							0:06:00
		0:07:30	0.156	0.137	0.142	0.15			7.5	0.145	0.156	0.18	0.182			0:07:30	0.133	0.13	0.128	0.126			0:07:30	0.161	0.16	0.157	0.159
		0:09:00							9	0.146	0.156	0.182	0.183			0:09:00							0:09:00
		0:10:30							10.5	0.147	0.156	0.182	0.184			0:10:30							0:10:30
		0:12:00							12	0.148	0.156	0.182	0.183			0:12:00							0:12:00
		0:13:30							13.5	0.148	0.157	0.182	0.185			0:13:30							0:13:30
		0:15:00	0.156	0.198	0.142	0.151			15	0.147	0.157	0.182	0.184			0:15:00	0.133	0.13	0.128	0.127			0:15:00	0.162	0.161	0.158	0.159
		0:16:30							16.5	0.147	0.156	0.182	0.185			0:16:30							0:16:30
		0:18:00							18	0.147	0.157	0.182	0.185			0:18:00							0:18:00
		0:19:30							19.5	0.146	0.157	0.182	0.185			0:19:30							0:19:30
		0:21:00							21	0.147	0.158	0.183	0.186			0:21:00							0:21:00
		0:22:30	0.157	0.252	0.143	0.151			22.5	0.147	0.157	0.183	0.186			0:22:30	0.133	0.13	0.128	0.127			0:22:30	0.162	0.161	0.158	0.16
		0:24:00							24	0.148	0.157	0.183	0.185			0:24:00							0:24:00
		0:25:30							25.5	0.149	0.158	0.183	0.186			0:25:30							0:25:30
		0:27:00							27	0.148	0.158	0.183	0.186			0:27:00							0:27:00
		0:28:30							28.5	0.148	0.158	0.183	0.186			0:28:30							0:28:30
		0:30:00	0.17	0.295	0.143	0.152			30	0.148	0.158	0.182	0.185			0:30:00	0.133	0.13	0.128	0.127			0:30:00	0.163	0.161	0.158	0.161
		0:31:30							31.5	0.147	0.158	0.182	0.185			0:31:30							0:31:30
		0:33:00							33	0.148	0.158	0.182	0.185			0:33:00							0:33:00
		0:34:30							34.5	0.148	0.158	0.181	0.185			0:34:30							0:34:30
		0:36:00							36	0.148	0.157	0.181	0.184			0:36:00							0:36:00
		0:37:30	0.191	0.328	0.143	0.152			37.5	0.148	0.157	0.181	0.184			0:37:30	0.133	0.13	0.129	0.127			0:37:30	0.163	0.161	0.158	0.16
		0:39:00							39	0.147	0.156	0.18	0.183			0:39:00							0:39:00
		0:40:30							40.5	0.147	0.156	0.179	0.182			0:40:30							0:40:30
		0:42:00							42	0.147	0.156	0.179	0.182			0:42:00							0:42:00
		0:43:30							43.5	0.146	0.155	0.178	0.181			0:43:30							0:43:30
		0:45:00	0.215	0.354	0.144	0.152			45	0.147	0.155	0.178	0.181			0:45:00	0.133	0.13	0.129	0.127			0:45:00	0.163	0.161	0.158	0.161
		0:46:30							46.5	0.146	0.155	0.177	0.181			0:46:30							0:46:30
		0:48:00							48	0.146	0.154	0.177	0.18			0:48:00							0:48:00
		0:49:30							49.5	0.145	0.154	0.177	0.18			0:49:30							0:49:30
		0:51:00							51	0.145	0.154	0.177	0.18			0:51:00							0:51:00
		0:52:30	0.238	0.375	0.144	0.152			52.5	0.145	0.154	0.176	0.18			0:52:30	0.133	0.13	0.129	0.127			0:52:30	0.163	0.161	0.157	0.162
		0:54:00							54	0.145	0.154	0.176	0.18			0:54:00							0:54:00
		0:55:30							55.5	0.145	0.153	0.176	0.179			0:55:30							0:55:30
		0:57:00							57	0.145	0.153	0.176	0.18			0:57:00							0:57:00
		0:58:30							58.5	0.145	0.153	0.175	0.179			0:58:30							0:58:30
		1:00:00	0.258	0.391	0.144	0.152			60	0.144	0.152	0.175	0.179			1:00:00	0.133	0.13	0.129	0.128			1:00:00	0.163	0.161	0.157	0.163
		1:01:30							61.5	0.144	0.152	0.175	0.179			1:01:30							1:01:30
		1:03:00							63	0.143	0.152	0.175	0.181			1:03:00							1:03:00
		1:04:30							64.5	0.144	0.152	0.175	0.181			1:04:30							1:04:30
		1:06:00							66	0.144	0.152	0.175	0.182			1:06:00							1:06:00
		1:07:30	0.275	0.405	0.144	0.152			67.5	0.143	0.152	0.175	0.185			1:07:30	0.133	0.13	0.129	0.128			1:07:30	0.163	0.161	0.157	0.162
		1:09:00							69	0.143	0.152	0.175	0.187			1:09:00							1:09:00
		1:10:30							70.5	0.143	0.152	0.176	0.189			1:10:30							1:10:30
		1:12:00							72	0.143	0.152	0.176	0.191			1:12:00							1:12:00
		1:13:30							73.5	0.142	0.151	0.176	0.194			1:13:30							1:13:30
		1:15:00	0.291	0.415	0.145	0.153			75	0.142	0.151	0.177	0.198			1:15:00	0.133	0.13	0.129	0.128			1:15:00	0.163	0.161	0.158	0.162
		1:16:30							76.5	0.142	0.151	0.179	0.202			1:16:30							1:16:30
		1:18:00							78	0.142	0.151	0.18	0.206			1:18:00							1:18:00
		1:19:30							79.5	0.142	0.151	0.181	0.21			1:19:30							1:19:30
		1:21:00							81	0.142	0.151	0.183	0.214			1:21:00							1:21:00
		1:22:30	0.305	0.424	0.145	0.153			82.5	0.142	0.151	0.185	0.219			1:22:30	0.133	0.13	0.129	0.128			1:22:30	0.163	0.161	0.158	0.162
		1:24:00							84	0.142	0.151	0.187	0.224			1:24:00							1:24:00
		1:25:30							85.5	0.142	0.15	0.19	0.229			1:25:30							1:25:30
		1:27:00							87	0.142	0.151	0.192	0.234			1:27:00							1:27:00
		1:28:30							88.5	0.142	0.15	0.195	0.238			1:28:30							1:28:30
		1:30:00	0.318	0.431	0.145	0.153			90	0.141	0.15	0.198	0.243			1:30:00	0.134	0.131	0.129	0.129			1:30:00	0.164	0.162	0.158	0.163
		1:31:30							91.5	0.142	0.15	0.201	0.248			1:31:30							1:31:30
		1:33:00							93	0.141	0.15	0.203	0.252			1:33:00							1:33:00
		1:34:30							94.5	0.141	0.15	0.207	0.256			1:34:30							1:34:30
		1:36:00							96	0.142	0.151	0.21	0.26			1:36:00							1:36:00
		1:37:30	0.329	0.437	0.145	0.153			97.5	0.142	0.15	0.214	0.264			1:37:30	0.133	0.13	0.129	0.128			1:37:30	0.165	0.162	0.158	0.163
		1:39:00							99	0.141	0.15	0.217	0.268			1:39:00							1:39:00
		1:40:30							100.5	0.141	0.15	0.221	0.272			1:40:30							1:40:30
		1:42:00							102	0.141	0.15	0.225	0.276			1:42:00							1:42:00
		1:43:30							103.5	0.141	0.15	0.228	0.279			1:43:30							1:43:30
		1:45:00	0.339	0.441	0.145	0.153			105	0.141	0.15	0.231	0.283			1:45:00	0.133	0.131	0.13	0.128			1:45:00	0.167	0.162	0.158	0.163
		1:46:30							106.5	0.141	0.15	0.235	0.286			1:46:30							1:46:30
		1:48:00							108	0.141	0.15	0.238	0.289			1:48:00							1:48:00
		1:49:30							109.5	0.141	0.15	0.241	0.293			1:49:30							1:49:30
		1:51:00							111	0.142	0.15	0.245	0.296			1:51:00							1:51:00
		1:52:30	0.349	0.445	0.146	0.153			112.5	0.141	0.149	0.248	0.299			1:52:30	0.134	0.131	0.13	0.129			1:52:30	0.169	0.162	0.158	0.163
		1:54:00							114	0.141	0.15	0.251	0.302			1:54:00							1:54:00
		1:55:30							115.5	0.141	0.15	0.254	0.305			1:55:30							1:55:30
		1:57:00							117	0.141	0.15	0.258	0.308			1:57:00							1:57:00
		1:58:30							118.5	0.141	0.15	0.261	0.311			1:58:30							1:58:30
		2:00:00	0.357	0.449	0.146	0.154			120	0.141	0.15	0.263	0.314			2:00:00	0.134	0.131	0.13	0.129			2:00:00	0.171	0.163	0.158	0.163
		2:01:30							121.5	0.141	0.15	0.266	0.316			2:01:30							2:01:30
		2:03:00							123	0.141	0.15	0.269	0.32			2:03:00							2:03:00
		2:04:30							124.5	0.141	0.15	0.272	0.322			2:04:30							2:04:30
		2:06:00							126	0.141	0.15	0.275	0.325			2:06:00							2:06:00
		2:07:30	0.365	0.451	0.147	0.154			127.5	0.141	0.15	0.277	0.327			2:07:30	0.135	0.132	0.13	0.13			2:07:30	0.171	0.163	0.158	0.162
		2:09:00							129	0.141	0.15	0.28	0.33			2:09:00							2:09:00
		2:10:30							130.5	0.14	0.15	0.282	0.332			2:10:30							2:10:30
		2:12:00							132	0.14	0.15	0.285	0.334			2:12:00							2:12:00
		2:13:30							133.5	0.141	0.15	0.287	0.337			2:13:30							2:13:30
		2:15:00	0.372	0.453	0.146	0.154			135	0.14	0.15	0.29	0.339			2:15:00	0.135	0.132	0.131	0.13			2:15:00	0.171	0.163	0.157	0.162
		2:16:30							136.5	0.141	0.15	0.292	0.342			2:16:30							2:16:30
		2:18:00							138	0.14	0.15	0.294	0.344			2:18:00							2:18:00
		2:19:30							139.5	0.141	0.15	0.297	0.346			2:19:30							2:19:30
		2:21:00							141	0.14	0.15	0.299	0.348			2:21:00							2:21:00
		2:22:30	0.379	0.454	0.147	0.154			142.5	0.141	0.15	0.301	0.35			2:22:30	0.135	0.132	0.131	0.13			2:22:30	0.17	0.164	0.157	0.161
		2:24:00							144	0.141	0.151	0.304	0.353			2:24:00							2:24:00
		2:25:30							145.5	0.141	0.15	0.306	0.355			2:25:30							2:25:30
		2:27:00							147	0.14	0.151	0.308	0.357			2:27:00							2:27:00
		2:28:30							148.5	0.141	0.151	0.31	0.359			2:28:30							2:28:30
		2:30:00	0.385	0.456	0.147	0.154			150	0.14	0.151	0.312	0.361			2:30:00	0.135	0.132	0.131	0.13			2:30:00	0.17	0.164	0.157	0.161
		2:31:30							151.5	0.141	0.151	0.314	0.363			2:31:30							2:31:30
		2:33:00							153	0.14	0.151	0.316	0.365			2:33:00							2:33:00
		2:34:30							154.5	0.14	0.151	0.318	0.367			2:34:30							2:34:30
		2:36:00							156	0.141	0.151	0.32	0.369			2:36:00							2:36:00
		2:37:30	0.39	0.457	0.147	0.155			157.5	0.141	0.151	0.322	0.37			2:37:30	0.136	0.133	0.132	0.13			2:37:30	0.169	0.164	0.157	0.162
		2:39:00							159	0.14	0.151	0.324	0.372			2:39:00							2:39:00
		2:40:30							160.5	0.141	0.151	0.326	0.374			2:40:30							2:40:30
		2:42:00							162	0.141	0.151	0.328	0.376			2:42:00							2:42:00
		2:43:30							163.5	0.141	0.151	0.33	0.378			2:43:30							2:43:30
		2:45:00	0.395	0.457	0.148	0.155			165	0.14	0.151	0.331	0.379			2:45:00	0.136	0.133	0.132	0.131			2:45:00	0.168	0.165	0.157	0.162
		2:46:30							166.5	0.141	0.151	0.333	0.381			2:46:30							2:46:30
		2:48:00							168	0.141	0.151	0.335	0.383			2:48:00							2:48:00
		2:49:30							169.5	0.141	0.151	0.337	0.384			2:49:30							2:49:30
		2:51:00							171	0.141	0.151	0.338	0.386			2:51:00							2:51:00
		2:52:30	0.4	0.458	0.147	0.155			172.5	0.141	0.151	0.34	0.387			2:52:30	0.136	0.133	0.132	0.131			2:52:30	0.168	0.165	0.157	0.162
		2:54:00							174	0.141	0.151	0.342	0.389			2:54:00							2:54:00
		2:55:30							175.5	0.141	0.151	0.343	0.39			2:55:30							2:55:30
		2:57:00							177	0.141	0.151	0.345	0.392			2:57:00							2:57:00
		2:58:30							178.5	0.141	0.151	0.347	0.393			2:58:30							2:58:30
		3:00:00	0.404	0.458	0.147	0.155			180	0.141	0.152	0.348	0.395			3:00:00	0.136	0.133	0.133	0.131			3:00:00	0.167	0.165	0.157	0.163
		3:01:30							181.5	0.141	0.151	0.35	0.396			3:01:30							3:01:30
		3:03:00							183	0.141	0.152	0.351	0.397			3:03:00							3:03:00
		3:04:30							184.5	0.141	0.152	0.353	0.399			3:04:30							3:04:30
		3:06:00							186	0.141	0.152	0.355	0.4			3:06:00							3:06:00
		3:07:30	0.407	0.458	0.147	0.155			187.5	0.141	0.152	0.356	0.401			3:07:30	0.137	0.134	0.133	0.132			3:07:30	0.166	0.166	0.156	0.163
		3:09:00							189	0.141	0.152	0.357	0.402			3:09:00							3:09:00
		3:10:30							190.5	0.141	0.152	0.359	0.403			3:10:30							3:10:30
		3:12:00							192	0.141	0.152	0.36	0.405			3:12:00							3:12:00
		3:13:30							193.5	0.141	0.152	0.362	0.406			3:13:30							3:13:30
		3:15:00	0.411	0.458	0.147	0.155			195	0.141	0.152	0.363	0.407			3:15:00	0.137	0.135	0.133	0.132			3:15:00	0.166	0.166	0.157	0.163
		3:16:30							196.5	0.141	0.152	0.365	0.408			3:16:30							3:16:30
		3:18:00							198	0.141	0.152	0.366	0.41			3:18:00							3:18:00
		3:19:30							199.5	0.141	0.152	0.368	0.411			3:19:30							3:19:30
		3:21:00							201	0.141	0.152	0.369	0.412			3:21:00							3:21:00
		3:22:30	0.414	0.459	0.148	0.156			202.5	0.141	0.152	0.37	0.413			3:22:30	0.137	0.135	0.134	0.132			3:22:30	0.165	0.166	0.157	0.164
		3:24:00							204	0.141	0.152	0.371	0.414			3:24:00							3:24:00
		3:25:30							205.5	0.141	0.152	0.373	0.415			3:25:30							3:25:30
		3:27:00							207	0.141	0.152	0.374	0.416			3:27:00							3:27:00
		3:28:30							208.5	0.141	0.152	0.375	0.417			3:28:30							3:28:30
		3:30:00	0.416	0.458	0.148	0.156			210	0.142	0.152	0.376	0.418			3:30:00	0.138	0.135	0.134	0.133			3:30:00	0.165	0.166	0.157	0.163
		3:31:30							211.5	0.142	0.153	0.378	0.42			3:31:30							3:31:30
		3:33:00							213	0.141	0.152	0.379	0.42			3:33:00							3:33:00
		3:34:30							214.5	0.142	0.152	0.38	0.421			3:34:30							3:34:30
		3:36:00							216	0.142	0.153	0.381	0.422			3:36:00							3:36:00
		3:37:30	0.419	0.458	0.148	0.156			217.5	0.142	0.152	0.382	0.423			3:37:30	0.138	0.136	0.135	0.133			3:37:30	0.164	0.167	0.158	0.163
		3:39:00							219	0.142	0.152	0.383	0.424			3:39:00							3:39:00
		3:40:30							220.5	0.142	0.153	0.384	0.425			3:40:30							3:40:30
		3:42:00							222	0.142	0.153	0.386	0.425			3:42:00							3:42:00
		3:43:30							223.5	0.142	0.153	0.387	0.426			3:43:30							3:43:30
		3:45:00	0.421	0.458	0.148	0.156			225	0.142	0.153	0.388	0.427			3:45:00	0.139	0.136	0.136	0.134			3:45:00	0.163	0.168	0.158	0.164
		3:46:30							226.5	0.142	0.153	0.389	0.428			3:46:30							3:46:30
		3:48:00							228	0.142	0.153	0.39	0.429			3:48:00							3:48:00
		3:49:30							229.5	0.142	0.153	0.391	0.43			3:49:30							3:49:30
		3:51:00							231	0.142	0.153	0.392	0.431			3:51:00							3:51:00
		3:52:30	0.423	0.457	0.148	0.156			232.5	0.142	0.153	0.393	0.431			3:52:30	0.139	0.137	0.136	0.135			3:52:30	0.163	0.168	0.158	0.165
		3:54:00							234	0.142	0.153	0.394	0.432			3:54:00							3:54:00
		3:55:30							235.5	0.142	0.153	0.395	0.433			3:55:30							3:55:30
		3:57:00							237	0.142	0.153	0.396	0.434			3:57:00							3:57:00
		3:58:30							238.5	0.142	0.153	0.396	0.434			3:58:30							3:58:30
		4:00:00	0.425	0.457	0.148	0.157			240	0.142	0.153	0.398	0.435			4:00:00	0.14	0.137	0.137	0.135			4:00:00	0.162	0.168	0.158	0.164
		4:01:30							241.5	0.142	0.153	0.399	0.436			4:01:30							4:01:30
		4:03:00							243	0.142	0.153	0.4	0.437			4:03:00							4:03:00
		4:04:30							244.5	0.142	0.153	0.401	0.437			4:04:30							4:04:30
		4:06:00							246	0.142	0.153	0.401	0.438			4:06:00							4:06:00
		4:07:30	0.427	0.457	0.149	0.157			247.5	0.142	0.154	0.402	0.438			4:07:30	0.14	0.137	0.137	0.136			4:07:30	0.162	0.168	0.159	0.166
		4:09:00							249	0.142	0.153	0.403	0.439			4:09:00							4:09:00
		4:10:30							250.5	0.142	0.154	0.404	0.439			4:10:30							4:10:30
		4:12:00							252	0.142	0.154	0.405	0.44			4:12:00							4:12:00
		4:13:30							253.5	0.142	0.153	0.405	0.441			4:13:30							4:13:30
		4:15:00	0.428	0.456	0.149	0.157			255	0.142	0.154	0.406	0.441			4:15:00	0.141	0.138	0.138	0.136			4:15:00	0.161	0.169	0.159	0.165
		4:16:30							256.5	0.142	0.154	0.407	0.442			4:16:30							4:16:30
		4:18:00							258	0.142	0.154	0.408	0.443			4:18:00							4:18:00
		4:19:30							259.5	0.142	0.154	0.408	0.443			4:19:30							4:19:30
		4:21:00							261	0.142	0.154	0.409	0.444			4:21:00							4:21:00
		4:22:30	0.429	0.456	0.149	0.157			262.5	0.142	0.154	0.41	0.444			4:22:30	0.141	0.138	0.138	0.137			4:22:30	0.16	0.169	0.16	0.166
		4:24:00							264	0.143	0.154	0.411	0.445			4:24:00							4:24:00
		4:25:30							265.5	0.143	0.154	0.411	0.445			4:25:30							4:25:30
		4:27:00							267	0.143	0.154	0.412	0.446			4:27:00							4:27:00
		4:28:30							268.5	0.142	0.154	0.413	0.446			4:28:30							4:28:30
		4:30:00	0.43	0.455	0.149	0.157			270	0.143	0.154	0.414	0.447			4:30:00	0.142	0.139	0.139	0.137			4:30:00	0.16	0.17	0.16	0.166
		4:31:30							271.5	0.143	0.154	0.414	0.447			4:31:30							4:31:30
		4:33:00							273	0.143	0.154	0.415	0.448			4:33:00							4:33:00
		4:34:30							274.5	0.143	0.154	0.416	0.448			4:34:30							4:34:30
		4:36:00							276	0.143	0.154	0.416	0.449			4:36:00							4:36:00
		4:37:30	0.431	0.455	0.149	0.158			277.5	0.143	0.154	0.417	0.449			4:37:30	0.142	0.14	0.139	0.138			4:37:30	0.159	0.17	0.16	0.167
		4:39:00							279	0.143	0.154	0.418	0.449			4:39:00							4:39:00
		4:40:30							280.5	0.143	0.154	0.418	0.45			4:40:30							4:40:30
		4:42:00							282	0.143	0.154	0.419	0.45			4:42:00							4:42:00
		4:43:30							283.5	0.143	0.155	0.42	0.451			4:43:30							4:43:30
		4:45:00	0.432	0.454	0.149	0.158			285	0.143	0.154	0.421	0.451			4:45:00	0.143	0.14	0.14	0.139			4:45:00	0.158	0.169	0.161	0.167
		4:46:30							286.5	0.143	0.154	0.421	0.452			4:46:30							4:46:30
		4:48:00							288	0.143	0.154	0.421	0.452			4:48:00							4:48:00
		4:49:30							289.5	0.143	0.155	0.422	0.452			4:49:30							4:49:30
		4:51:00							291	0.143	0.154	0.423	0.453			4:51:00							4:51:00
		4:52:30	0.433	0.453	0.15	0.158			292.5	0.143	0.154	0.423	0.453			4:52:30	0.144	0.14	0.141	0.14			4:52:30	0.158	0.17	0.162	0.168
		4:54:00							294	0.143	0.155	0.424	0.454			4:54:00							4:54:00
		4:55:30							295.5	0.143	0.155	0.424	0.454			4:55:30							4:55:30
		4:57:00							297	0.143	0.154	0.425	0.454			4:57:00							4:57:00
		4:58:30							298.5	0.144	0.155	0.426	0.455			4:58:30							4:58:30
		5:00:00	0.434	0.452	0.15	0.159			300	0.143	0.155	0.426	0.455			5:00:00	0.144	0.141	0.142	0.14			5:00:00	0.157	0.17	0.162	0.168
		5:01:30							301.5	0.144	0.155	0.427	0.455			5:01:30							5:01:30
		5:03:00							303	0.143	0.155	0.427	0.456			5:03:00							5:03:00
		5:04:30							304.5	0.144	0.155	0.428	0.456			5:04:30							5:04:30
		5:06:00							306	0.143	0.155	0.428	0.457			5:06:00							5:06:00
		5:07:30	0.434	0.452	0.15	0.159			307.5	0.143	0.155	0.429	0.457			5:07:30	0.145	0.142	0.142	0.141			5:07:30	0.156	0.169	0.162	0.168
		5:09:00							309	0.143	0.155	0.43	0.457			5:09:00							5:09:00
		5:10:30							310.5	0.143	0.155	0.43	0.458			5:10:30							5:10:30
		5:12:00							312	0.144	0.155	0.431	0.458			5:12:00							5:12:00
		5:13:30							313.5	0.144	0.155	0.431	0.458			5:13:30							5:13:30
		5:15:00	0.435	0.451	0.151	0.159			315	0.143	0.155	0.431	0.458			5:15:00	0.145	0.142	0.143	0.142			5:15:00	0.155	0.17	0.163	0.169
		5:16:30							316.5	0.144	0.155	0.432	0.459			5:16:30							5:16:30
		5:18:00							318	0.143	0.155	0.433	0.459			5:18:00							5:18:00
		5:19:30							319.5	0.144	0.155	0.433	0.459			5:19:30							5:19:30
		5:21:00							321	0.144	0.156	0.434	0.46			5:21:00							5:21:00
		5:22:30	0.434	0.45	0.15	0.158			322.5	0.144	0.155	0.434	0.46			5:22:30	0.146	0.143	0.144	0.142			5:22:30	0.155	0.17	0.163	0.169
		5:24:00							324	0.144	0.156	0.435	0.46			5:24:00							5:24:00
		5:25:30							325.5	0.144	0.156	0.435	0.46			5:25:30							5:25:30
		5:27:00							327	0.144	0.155	0.435	0.461			5:27:00							5:27:00
		5:28:30							328.5	0.144	0.155	0.436	0.461			5:28:30							5:28:30
		5:30:00	0.435	0.449	0.15	0.159			330	0.144	0.156	0.437	0.462			5:30:00	0.147	0.144	0.145	0.143			5:30:00	0.154	0.171	0.164	0.17
		5:31:30							331.5	0.144	0.155	0.437	0.461			5:31:30							5:31:30
		5:33:00							333	0.144	0.156	0.438	0.462			5:33:00							5:33:00
		5:34:30							334.5	0.144	0.156	0.437	0.462			5:34:30							5:34:30
		5:36:00							336	0.144	0.155	0.438	0.462			5:36:00							5:36:00
		5:37:30	0.435	0.449	0.151	0.16			337.5	0.144	0.156	0.438	0.463			5:37:30	0.148	0.144	0.145	0.144			5:37:30	0.154	0.171	0.164	0.17
		5:39:00							339	0.144	0.156	0.439	0.462			5:39:00							5:39:00
		5:40:30							340.5	0.144	0.156	0.439	0.463			5:40:30							5:40:30
		5:42:00							342	0.144	0.156	0.44	0.463			5:42:00							5:42:00
		5:43:30							343.5	0.144	0.156	0.44	0.463			5:43:30							5:43:30
		5:45:00	0.435	0.448	0.151	0.159			345	0.144	0.156	0.44	0.463			5:45:00	0.149	0.146	0.147	0.145			5:45:00	0.153	0.171	0.165	0.171
		5:46:30							346.5	0.144	0.156	0.441	0.464			5:46:30							5:46:30
		5:48:00							348	0.144	0.156	0.441	0.464			5:48:00							5:48:00
		5:49:30							349.5	0.144	0.156	0.442	0.465			5:49:30							5:49:30
		5:51:00							351	0.145	0.156	0.442	0.465			5:51:00							5:51:00
		5:52:30	0.436	0.447	0.152	0.16			352.5	0.144	0.156	0.442	0.465			5:52:30	0.15	0.146	0.147	0.146			5:52:30	0.153	0.171	0.165	0.171
		5:54:00							354	0.144	0.156	0.443	0.465			5:54:00							5:54:00
		5:55:30							355.5	0.145	0.156	0.443	0.465			5:55:30							5:55:30
		5:57:00							357	0.145	0.156	0.444	0.465			5:57:00							5:57:00
		5:58:30							358.5	0.145	0.156	0.444	0.465			5:58:30							5:58:30
		6:00:00	0.435	0.447	0.151	0.16			360	0.145	0.156	0.444	0.466			6:00:00	0.15	0.147	0.148	0.146			6:00:00	0.152	0.172	0.166	0.172
		6:01:30							361.5	0.144	0.156	0.444	0.466			6:01:30							6:01:30
		6:03:00							363	0.145	0.156	0.445	0.466			6:03:00							6:03:00
		6:04:30							364.5	0.145	0.156	0.445	0.466			6:04:30							6:04:30
		6:06:00							366	0.145	0.157	0.445	0.467			6:06:00							6:06:00
		6:07:30	0.435	0.446	0.152	0.16			367.5	0.145	0.156	0.445	0.466			6:07:30	0.15	0.147	0.148	0.147			6:07:30	0.152	0.172	0.167	0.172
		6:09:00							369	0.145	0.156	0.446	0.467			6:09:00							6:09:00
		6:10:30							370.5	0.145	0.156	0.446	0.467			6:10:30							6:10:30
		6:12:00							372	0.145	0.157	0.447	0.467			6:12:00							6:12:00
		6:13:30							373.5	0.145	0.156	0.447	0.467			6:13:30							6:13:30
		6:15:00	0.435	0.445	0.154	0.161			375	0.145	0.157	0.448	0.468			6:15:00	0.152	0.149	0.15	0.149			6:15:00	0.153	0.172	0.167	0.17
		6:16:30							376.5	0.145	0.157	0.448	0.468			6:16:30							6:16:30
		6:18:00							378	0.145	0.157	0.448	0.468			6:18:00							6:18:00
		6:19:30							379.5	0.145	0.157	0.448	0.468			6:19:30							6:19:30
		6:21:00							381	0.145	0.157	0.449	0.468			6:21:00							6:21:00
		6:22:30	0.435	0.444	0.151	0.161			382.5	0.146	0.157	0.449	0.469			6:22:30	0.153	0.149	0.151	0.15			6:22:30	0.153	0.173	0.168	0.173
		6:24:00							384	0.146	0.157	0.449	0.468			6:24:00							6:24:00
		6:25:30							385.5	0.146	0.157	0.45	0.469			6:25:30							6:25:30
		6:27:00							387	0.145	0.157	0.45	0.469			6:27:00							6:27:00
		6:28:30							388.5	0.146	0.157	0.45	0.469			6:28:30							6:28:30
		6:30:00	0.435	0.443	0.151	0.161			390	0.146	0.157	0.451	0.469			6:30:00	0.154	0.149	0.153	0.15			6:30:00	0.153	0.173	0.169	0.175
		6:31:30							391.5	0.146	0.157	0.451	0.47			6:31:30							6:31:30
		6:33:00							393	0.145	0.157	0.451	0.469			6:33:00							6:33:00
		6:34:30							394.5	0.145	0.157	0.451	0.469			6:34:30							6:34:30
		6:36:00							396	0.145	0.157	0.452	0.469			6:36:00							6:36:00
		6:37:30	0.434	0.442	0.152	0.161			397.5	0.145	0.157	0.452	0.47			6:37:30	0.154	0.15	0.153	0.151			6:37:30	0.154	0.174	0.169	0.175
									399	0.146	0.157	0.452	0.47
									400.5	0.146	0.157	0.452	0.47
									402	0.146	0.157	0.453	0.47
									403.5	0.146	0.157	0.453	0.47
									405	0.146	0.157	0.453	0.47
									406.5	0.146	0.157	0.453	0.471
									408	0.146	0.157	0.454	0.471
									409.5	0.146	0.157	0.454	0.471
									411	0.146	0.158	0.454	0.471
									412.5	0.146	0.157	0.454	0.471
									414	0.146	0.158	0.455	0.472
									415.5	0.146	0.158	0.455	0.472
									417	0.146	0.158	0.455	0.472
									418.5	0.146	0.157	0.455	0.471
									420	0.146	0.157	0.456	0.472
									421.5	0.146	0.158	0.456	0.471
									423	0.146	0.158	0.456	0.472
									424.5	0.146	0.158	0.456	0.472
									426	0.146	0.158	0.456	0.472
									427.5	0.146	0.158	0.457	0.472
									429	0.146	0.158	0.457	0.472
									430.5	0.146	0.158	0.457	0.473
									432	0.146	0.158	0.457	0.472
									433.5	0.147	0.158	0.458	0.473
									435	0.146	0.158	0.458	0.473
									436.5	0.146	0.158	0.458	0.473
									438	0.147	0.158	0.458	0.473
									439.5	0.146	0.158	0.458	0.473
									441	0.146	0.158	0.458	0.473
									442.5	0.147	0.158	0.459	0.473
									444	0.147	0.158	0.459	0.473
									445.5	0.147	0.158	0.459	0.473
									447	0.147	0.158	0.459	0.474
									448.5	0.147	0.158	0.46	0.474
									450	0.147	0.159	0.46	0.474
									451.5	0.147	0.159	0.46	0.474
									453	0.147	0.158	0.46	0.474
									454.5	0.147	0.159	0.461	0.474
									456	0.147	0.158	0.46	0.474
									457.5	0.147	0.159	0.461	0.474
									459	0.147	0.159	0.461	0.474
									460.5	0.147	0.158	0.461	0.474
									462	0.147	0.159	0.461	0.475
									463.5	0.147	0.159	0.462	0.475
									465	0.147	0.159	0.462	0.475
									466.5	0.147	0.159	0.462	0.474
									468	0.147	0.159	0.462	0.474
									469.5	0.147	0.159	0.462	0.475
									471	0.147	0.159	0.462	0.475
									472.5	0.147	0.159	0.463	0.475
									474	0.147	0.159	0.463	0.475
									475.5	0.147	0.159	0.463	0.475
									477	0.147	0.159	0.463	0.475
									478.5	0.147	0.159	0.463	0.475
									480	0.147	0.159	0.463	0.476
									481.5	0.148	0.159	0.464	0.476
									483	0.148	0.159	0.463	0.476
									484.5	0.148	0.16	0.464	0.476
									486	0.148	0.159	0.464	0.476
									487.5	0.148	0.159	0.464	0.476
									489	0.148	0.159	0.464	0.476
									490.5	0.148	0.159	0.464	0.476
									492	0.148	0.159	0.464	0.476
									493.5	0.147	0.159	0.464	0.476
									495	0.147	0.159	0.464	0.476
									496.5	0.148	0.159	0.465	0.476
									498	0.148	0.159	0.465	0.476
									499.5	0.148	0.16	0.465	0.477
									501	0.148	0.16	0.465	0.477
									502.5	0.148	0.16	0.466	0.477
									504	0.148	0.159	0.466	0.477
									505.5	0.148	0.16	0.466	0.477
									507	0.148	0.16	0.466	0.477
									508.5	0.148	0.16	0.466	0.477
									510	0.148	0.16	0.466	0.477
									511.5	0.148	0.16	0.466	0.477
									513	0.148	0.16	0.466	0.478
									514.5	0.148	0.16	0.466	0.477
									516	0.148	0.16	0.467	0.477
									517.5	0.148	0.16	0.467	0.478
									519	0.148	0.16	0.467	0.478
									520.5	0.148	0.16	0.467	0.478
									522	0.148	0.16	0.467	0.478
									523.5	0.148	0.16	0.467	0.478
									525	0.149	0.16	0.467	0.478
									526.5	0.149	0.16	0.467	0.478
									528	0.148	0.16	0.467	0.478
									529.5	0.149	0.16	0.468	0.479
									531	0.149	0.161	0.468	0.478
									532.5	0.148	0.16	0.468	0.479
									534	0.149	0.161	0.468	0.479
									535.5	0.149	0.16	0.468	0.479
									537	0.149	0.161	0.468	0.479
									538.5	0.149	0.16	0.468	0.479
									540	0.149	0.16	0.468	0.479
									541.5	0.149	0.16	0.468	0.479
									543	0.149	0.161	0.469	0.479
									544.5	0.149	0.161	0.469	0.479
									546	0.149	0.161	0.469	0.479
									547.5	0.149	0.161	0.469	0.479
									549	0.149	0.161	0.469	0.479
									550.5	0.149	0.161	0.469	0.479
									552	0.149	0.161	0.469	0.48
									553.5	0.149	0.161	0.469	0.48
									555	0.149	0.161	0.469	0.48
									556.5	0.149	0.161	0.469	0.48
									558	0.149	0.161	0.469	0.48
									559.5	0.149	0.161	0.47	0.48
									561	0.149	0.161	0.47	0.48
									562.5	0.149	0.161	0.47	0.48
									564	0.15	0.161	0.47	0.48
									565.5	0.15	0.161	0.47	0.48
									567	0.15	0.161	0.47	0.481
									568.5	0.149	0.161	0.47	0.48
									570	0.149	0.161	0.47	0.48
									571.5	0.15	0.161	0.47	0.481
									573	0.15	0.161	0.47	0.481
									574.5	0.15	0.161	0.47	0.481
									576	0.15	0.161	0.471	0.481
									577.5	0.15	0.161	0.471	0.481
									579	0.15	0.161	0.471	0.481
									580.5	0.15	0.161	0.471	0.481
									582	0.15	0.161	0.471	0.481
									583.5	0.15	0.161	0.471	0.481
									585	0.15	0.162	0.471	0.481
									586.5	0.15	0.161	0.471	0.481
									588	0.15	0.162	0.472	0.481
									589.5	0.15	0.162	0.472	0.481
									591	0.15	0.161	0.471	0.481
									592.5	0.15	0.161	0.471	0.481
									594	0.15	0.162	0.472	0.481
									595.5	0.15	0.162	0.472	0.482
									597	0.15	0.162	0.472	0.482
									598.5	0.15	0.161	0.472	0.482
									600	0.15	0.162	0.472	0.481
									601.5	0.15	0.162	0.472	0.481
									603	0.15	0.162	0.472	0.482
									604.5	0.15	0.162	0.473	0.482
									606	0.15	0.162	0.473	0.482
									607.5	0.151	0.162	0.473	0.482
									609	0.15	0.162	0.473	0.482
									610.5	0.15	0.162	0.473	0.482
									612	0.15	0.162	0.473	0.482
									613.5	0.15	0.162	0.473	0.482
									615	0.15	0.162	0.473	0.482
									616.5	0.151	0.162	0.473	0.483
									618	0.151	0.162	0.474	0.482
									619.5	0.15	0.162	0.474	0.483
									621	0.151	0.162	0.474	0.483
									622.5	0.151	0.162	0.474	0.483
									624	0.151	0.162	0.474	0.483
									625.5	0.151	0.163	0.474	0.483
									627	0.151	0.162	0.474	0.483
									628.5	0.151	0.162	0.474	0.483
									630	0.151	0.163	0.474	0.483
									631.5	0.151	0.162	0.474	0.483
									633	0.151	0.162	0.475	0.483
									634.5	0.151	0.162	0.475	0.484
									636	0.151	0.162	0.474	0.483
									637.5	0.151	0.162	0.474	0.483
									639	0.151	0.163	0.475	0.483
									640.5	0.151	0.163	0.475	0.484
									642	0.151	0.162	0.475	0.484
									643.5	0.151	0.163	0.475	0.484
									645	0.151	0.163	0.476	0.484
									646.5	0.151	0.163	0.475	0.484
									648	0.151	0.163	0.475	0.484
									649.5	0.151	0.163	0.476	0.484
									651	0.151	0.163	0.476	0.484
									652.5	0.151	0.163	0.476	0.484
									654	0.151	0.163	0.476	0.484
									655.5	0.151	0.163	0.476	0.484
									657	0.151	0.163	0.476	0.484
									658.5	0.151	0.163	0.476	0.484
									660	0.151	0.163	0.476	0.484
									661.5	0.152	0.163	0.476	0.485
									663	0.152	0.163	0.476	0.485
									664.5	0.152	0.163	0.477	0.485
									666	0.152	0.163	0.477	0.485
									667.5	0.152	0.163	0.477	0.484
									669	0.152	0.163	0.477	0.485
									670.5	0.152	0.163	0.477	0.485
									672	0.152	0.163	0.477	0.485
									673.5	0.152	0.164	0.477	0.485
									675	0.152	0.163	0.477	0.485
									676.5	0.152	0.163	0.477	0.485
									678	0.152	0.163	0.478	0.485
									679.5	0.152	0.163	0.478	0.486
									681	0.152	0.163	0.478	0.486
									682.5	0.152	0.164	0.478	0.486
									684	0.152	0.164	0.478	0.486
									685.5	0.152	0.164	0.478	0.486
									687	0.152	0.164	0.478	0.486
									688.5	0.152	0.164	0.478	0.486
									690	0.152	0.163	0.478	0.486
									691.5	0.152	0.164	0.478	0.486
									693	0.152	0.164	0.479	0.486
									694.5	0.152	0.164	0.479	0.487
									696	0.152	0.164	0.479	0.486
									697.5	0.152	0.164	0.478	0.486
									699	0.153	0.164	0.479	0.487
									700.5	0.152	0.164	0.479	0.487
									702	0.152	0.164	0.479	0.487
									703.5	0.152	0.164	0.479	0.487
									705	0.152	0.164	0.479	0.487
									706.5	0.153	0.164	0.48	0.487
									708	0.152	0.164	0.479	0.487
									709.5	0.152	0.164	0.48	0.487
									711	0.153	0.164	0.48	0.488
									712.5	0.153	0.164	0.48	0.487
									714	0.153	0.164	0.48	0.488
									715.5	0.153	0.164	0.48	0.487
									717	0.153	0.165	0.48	0.488
									718.5	0.153	0.164	0.48	0.487
									720	0.153	0.164	0.48	0.488
									721.5	0.153	0.164	0.48	0.488
									723	0.153	0.164	0.481	0.488
									724.5	0.153	0.164	0.481	0.488
									726	0.153	0.165	0.481	0.488
									727.5	0.153	0.165	0.481	0.488
									729	0.153	0.165	0.481	0.488
									730.5	0.153	0.165	0.482	0.489
									732	0.153	0.165	0.482	0.489
									733.5	0.153	0.165	0.482	0.489
									735	0.153	0.165	0.481	0.489
									736.5	0.153	0.165	0.482	0.489
									738	0.153	0.165	0.482	0.489
									739.5	0.153	0.165	0.482	0.489
									741	0.153	0.165	0.482	0.489
									742.5	0.153	0.165	0.482	0.489
									744	0.153	0.165	0.482	0.489
									745.5	0.153	0.165	0.482	0.489
									747	0.153	0.165	0.483	0.489
									748.5	0.153	0.165	0.483	0.49
									750	0.153	0.165	0.483	0.49
									751.5	0.153	0.165	0.483	0.49
									753	0.153	0.165	0.483	0.49
									754.5	0.153	0.165	0.483	0.49
									756	0.153	0.165	0.483	0.49
									757.5	0.153	0.165	0.484	0.49
									759	0.154	0.165	0.484	0.49
									760.5	0.154	0.165	0.484	0.491
									762	0.154	0.165	0.484	0.49
									763.5	0.154	0.165	0.484	0.491
									765	0.154	0.165	0.484	0.491
									766.5	0.154	0.165	0.485	0.491
									768	0.154	0.166	0.485	0.491
									769.5	0.154	0.166	0.485	0.491
									771	0.154	0.165	0.485	0.491
									772.5	0.154	0.165	0.485	0.492
									774	0.154	0.165	0.485	0.492
									775.5	0.154	0.165	0.485	0.492
									777	0.154	0.165	0.485	0.492
									778.5	0.154	0.166	0.485	0.492
									780	0.154	0.166	0.486	0.492
									781.5	0.154	0.166	0.486	0.493
									783	0.154	0.165	0.486	0.492
									784.5	0.154	0.166	0.486	0.493
									786	0.154	0.166	0.486	0.492
									787.5	0.154	0.166	0.486	0.493
									789	0.154	0.166	0.486	0.493
									790.5	0.154	0.166	0.487	0.493
									792	0.154	0.166	0.487	0.493
									793.5	0.154	0.166	0.487	0.493
									795	0.154	0.166	0.487	0.493
									796.5	0.154	0.166	0.487	0.493
									798	0.154	0.166	0.488	0.493
									799.5	0.154	0.166	0.488	0.494
									801	0.154	0.166	0.488	0.494
									802.5	0.154	0.166	0.488	0.494
									804	0.154	0.166	0.488	0.494
									805.5	0.155	0.167	0.488	0.495
									807	0.155	0.167	0.488	0.495
									808.5	0.154	0.166	0.489	0.495
									810	0.155	0.166	0.489	0.495
									811.5	0.154	0.167	0.489	0.495
									813	0.155	0.166	0.489	0.495
									814.5	0.154	0.166	0.489	0.495
									816	0.154	0.166	0.489	0.495
									817.5	0.154	0.166	0.489	0.495
									819	0.155	0.167	0.49	0.495
									820.5	0.155	0.167	0.49	0.496
									822	0.155	0.167	0.49	0.496
									823.5	0.155	0.167	0.49	0.496
									825	0.155	0.166	0.49	0.496
									826.5	0.155	0.167	0.491	0.496
									828	0.155	0.167	0.491	0.496
									829.5	0.155	0.167	0.491	0.497
									831	0.155	0.167	0.491	0.497
									832.5	0.155	0.167	0.492	0.497
									834	0.155	0.167	0.491	0.497
									835.5	0.155	0.167	0.492	0.497
									837	0.155	0.167	0.492	0.497
									838.5	0.155	0.167	0.492	0.498
									840	0.155	0.167	0.492	0.498
									841.5	0.155	0.167	0.492	0.498
									843	0.155	0.167	0.493	0.498
									844.5	0.155	0.167	0.493	0.499
									846	0.155	0.167	0.493	0.498
									847.5	0.155	0.167	0.493	0.498
									849	0.155	0.167	0.494	0.499
									850.5	0.156	0.167	0.493	0.499
									852	0.156	0.167	0.494	0.499
									853.5	0.155	0.167	0.494	0.499
									855	0.155	0.167	0.494	0.499
									856.5	0.156	0.168	0.494	0.5
									858	0.156	0.168	0.494	0.5
									859.5	0.156	0.168	0.495	0.5
									861	0.156	0.168	0.495	0.5
									862.5	0.156	0.167	0.495	0.5
									864	0.156	0.168	0.495	0.5
									865.5	0.155	0.168	0.495	0.5
									867	0.156	0.168	0.496	0.5
									868.5	0.156	0.168	0.495	0.501
									870	0.156	0.168	0.496	0.501
									871.5	0.156	0.168	0.496	0.502
									873	0.156	0.168	0.496	0.501
									874.5	0.156	0.168	0.496	0.501
									876	0.156	0.168	0.497	0.502
									877.5	0.156	0.168	0.496	0.502
									879	0.156	0.168	0.496	0.502
									880.5	0.156	0.168	0.496	0.502
									882	0.156	0.168	0.497	0.502
									883.5	0.156	0.168	0.497	0.502
									885	0.156	0.168	0.497	0.503
									886.5	0.156	0.169	0.497	0.503
									888	0.156	0.168	0.497	0.503
									889.5	0.156	0.169	0.497	0.503
									891	0.156	0.168	0.497	0.503
									892.5	0.156	0.169	0.497	0.503
									894	0.156	0.168	0.497	0.504
									895.5	0.156	0.169	0.497	0.504
									897	0.156	0.169	0.497	0.503
									898.5	0.156	0.168	0.498	0.505
									900	0.156	0.169	0.498	0.505
									901.5	0.157	0.169	0.498	0.505
									903	0.157	0.169	0.498	0.505
									904.5	0.157	0.169	0.497	0.505
									906	0.157	0.169	0.498	0.506
									907.5	0.157	0.169	0.498	0.506
									909	0.157	0.169	0.498	0.506
									910.5	0.157	0.169	0.498	0.506
									912	0.157	0.169	0.498	0.506
									913.5	0.157	0.169	0.498	0.507
									915	0.157	0.169	0.498	0.507
									916.5	0.157	0.169	0.498	0.507
									918	0.157	0.169	0.498	0.507
									919.5	0.157	0.169	0.498	0.507
									921	0.157	0.17	0.498	0.507
									922.5	0.157	0.169	0.498	0.508
									924	0.157	0.17	0.498	0.508
									925.5	0.157	0.17	0.498	0.508
									927	0.157	0.169	0.498	0.508
									928.5	0.158	0.17	0.498	0.508
									930	0.158	0.17	0.498	0.509
									931.5	0.158	0.17	0.499	0.509
									933	0.157	0.17	0.498	0.509
									934.5	0.158	0.17	0.498	0.51
									936	0.158	0.17	0.498	0.51
									937.5	0.157	0.17	0.497	0.509
									939	0.158	0.17	0.497	0.51
									940.5	0.157	0.17	0.497	0.51
									942	0.158	0.17	0.497	0.51
									943.5	0.158	0.17	0.497	0.51
									945	0.158	0.17	0.496	0.51
									946.5	0.158	0.17	0.496	0.512
									948	0.158	0.171	0.497	0.511
									949.5	0.158	0.17	0.497	0.512
									951	0.158	0.171	0.496	0.512
									952.5	0.158	0.17	0.497	0.512
									954	0.158	0.17	0.495	0.512
									955.5	0.158	0.171	0.496	0.513
									957	0.158	0.171	0.495	0.513
									958.5	0.158	0.171	0.495	0.513
									960	0.158	0.171	0.495	0.514
									961.5	0.158	0.171	0.495	0.513
									963	0.159	0.171	0.494	0.514
									964.5	0.159	0.171	0.494	0.514
									966	0.159	0.171	0.493	0.514
									967.5	0.159	0.171	0.494	0.515
									969
									970.5
									972
									973.5
									975
									976.5
									978
									979.5
									981
									982.5
									984
									985.5
									987
									988.5
									990
									991.5
									993
									994.5
									996
									997.5
									999
									1000.5
									1002
									1003.5
									1005
									1006.5
									1008
									1009.5
									1011
									1012.5
									1014
									1015.5
									1017
									1018.5
									1020
									1021.5
									1023
									1024.5
									1026
									1027.5
									1029
									1030.5
									1032
									1033.5
									1035
									1036.5
									1038
									1039.5
									1041
									1042.5
									1044
									1045.5
									1047
									1048.5
									1050
									1051.5
									1053
									1054.5
									1056
									1057.5
									1059
									1060.5
									1062
									1063.5
									1065
									1066.5
									1068
									1069.5
									1071
									1072.5
									1074
									1075.5
									1077
									1078.5
									1080
									1081.5
									1083
									1084.5
									1086
									1087.5
									1089
									1090.5
									1092
									1093.5
									1095
									1096.5
									1098
									1099.5
									1101
									1102.5
									1104
									1105.5
									1107
									1108.5
									1110
									1111.5
									1113
									1114.5
									1116
									1117.5
									1119
									1120.5
									1122
									1123.5
									1125
									1126.5
									1128
									1129.5
									1131
									1132.5
									1134
									1135.5
									1137
									1138.5
									1140
									1141.5
									1143
									1144.5
									1146
									1147.5
									1149
									1150.5
									1152
									1153.5
									1155
									1156.5
									1158
									1159.5
									1161
									1162.5
									1164
									1165.5
									1167
									1168.5
									1170
									1171.5
									1173
									1174.5
									1176
									1177.5
									1179
									1180.5
									1182
									1183.5
									1185
									1186.5
									1188
									1189.5
									1191
									1192.5
									1194
									1195.5
									1197
									1198.5
									1200
									1201.5
									1203
									1204.5
									1206
									1207.5
									1209
									1210.5
									1212
									1213.5
									1215
									1216.5
									1218
									1219.5
									1221
									1222.5
									1224
									1225.5
									1227
									1228.5
									1230
									1231.5
									1233
									1234.5
									1236
									1237.5
									1239
									1240.5
									1242
									1243.5
									1245
									1246.5
									1248
									1249.5
									1251
									1252.5
									1254
									1255.5
									1257
									1258.5
									1260
									1261.5
									1263
									1264.5
									1266
									1267.5
									1269
									1270.5
									1272
									1273.5
									1275
									1276.5
									1278
									1279.5
									1281
									1282.5
									1284
									1285.5
									1287
									1288.5
									1290
									1291.5
									1293
									1294.5
									1296
									1297.5
									1299
									1300.5
									1302
									1303.5
									1305
									1306.5
									1308
									1309.5
									1311
									1312.5
									1314
									1315.5
									1317
									1318.5
									1320
									1321.5
									1323
									1324.5
									1326
									1327.5
									1329
									1330.5
									1332
									1333.5
									1335
									1336.5
									1338
									1339.5
									1341
									1342.5
									1344
									1345.5
									1347
									1348.5
									1350
									1351.5
									1353
									1354.5
									1356
									1357.5
									1359
									1360.5
									1362
									1363.5
									1365
									1366.5
									1368
									1369.5
									1371
									1372.5
									1374
									1375.5
									1377
									1378.5
									1380
									1381.5
									1383
									1384.5
									1386
									1387.5
									1389
									1390.5
									1392
									1393.5
									1395
									1396.5
									1398
									1399.5
									1401
									1402.5
									1404
									1405.5
									1407
									1408.5
									1410
									1411.5
									1413
									1414.5
									1416
									1417.5
									1419
									1420.5
									1422
									1423.5
									1425
									1426.5
									1428
									1429.5
									1431
									1432.5
									1434
									1435.5
									1437
									1438.5
									1440
									1441.5
									1443
									1444.5
									1446
									1447.5
									1449
									1450.5
									1452
									1453.5
									1455
									1456.5
									1458
									1459.5
									1461
									1462.5
									1464
									1465.5
									1467
									1468.5
									1470
									1471.5
									1473
									1474.5
									1476
									1477.5
									1479
									1480.5
									1482
									1483.5
									1485
									1486.5
									1488
									1489.5
									1491
									1492.5
									1494
									1495.5
									1497
									1498.5
									1500
									1501.5
									1503
									1504.5
									1506
									1507.5
									1509
									1510.5
									1512
									1513.5
									1515
									1516.5
									1518
									1519.5
									1521
									1522.5
									1524
									1525.5
									1527
									1528.5
									1530
									1531.5
									1533
									1534.5
									1536
									1537.5
									1539
									1540.5
									1542
									1543.5
									1545
									1546.5
									1548
									1549.5
									1551
									1552.5
									1554
									1555.5
									1557
									1558.5
									1560
									1561.5
									1563
									1564.5
									1566
									1567.5
									1569
									1570.5
									1572
									1573.5
									1575
									1576.5
									1578
									1579.5
									1581
									1582.5
									1584
									1585.5
									1587
									1588.5
									1590
									1591.5
									1593
									1594.5
									1596
									1597.5
									1599
									1600.5
									1602
									1603.5
									1605
									1606.5
									1608
									1609.5
									1611
									1612.5
									1614
									1615.5
									1617
									1618.5
									1620
									1621.5
									1623
									1624.5
									1626
									1627.5
									1629
									1630.5
									1632
									1633.5
									1635
									1636.5
									1638
									1639.5
									1641
									1642.5
									1644
									1645.5
									1647
									1648.5
									1650
									1651.5
									1653
									1654.5
									1656
									1657.5
									1659
									1660.5
									1662
									1663.5
									1665
									1666.5
									1668
									1669.5
									1671
									1672.5
									1674
									1675.5
									1677
									1678.5
									1680
									1681.5
									1683
									1684.5
									1686
									1687.5
									1689
									1690.5
									1692
									1693.5
									1695
									1696.5
									1698
									1699.5
									1701
									1702.5
									1704
									1705.5
									1707
									1708.5
									1710
									1711.5
									1713
									1714.5
									1716
									1717.5
									1719
									1720.5
									1722
									1723.5
									1725
									1726.5
									1728
									1729.5
									1731
									1732.5
									1734
									1735.5
									1737
									1738.5
									1740
									1741.5
									1743
									1744.5
									1746
									1747.5
									1749
									1750.5
									1752
									1753.5
									1755
									1756.5
									1758
									1759.5
									1761
									1762.5
									1764
									1765.5
									1767
									1768.5
									1770
									1771.5
									1773
									1774.5
									1776
									1777.5
									1779
									1780.5
									1782
									1783.5
									1785
									1786.5
									1788
									1789.5
									1791
									1792.5
									1794
									1795.5
									1797
									1798.5
									1800
									1801.5
									1803
									1804.5
									1806
									1807.5
									1809
									1810.5
									1812
									1813.5
									1815
									1816.5
									1818
									1819.5
									1821
									1822.5
									1824
									1825.5
									1827
									1828.5
									1830
									1831.5
									1833
									1834.5
									1836
									1837.5
									1839
									1840.5
									1842
									1843.5
									1845
									1846.5
									1848
									1849.5
									1851
									1852.5
									1854
									1855.5
									1857
									1858.5
									1860
									1861.5
									1863
									1864.5
									1866
									1867.5
									1869
									1870.5
									1872
									1873.5
									1875
									1876.5
									1878
									1879.5
									1881
									1882.5
									1884
									1885.5
									1887
									1888.5
									1890
									1891.5
									1893
									1894.5
									1896
									1897.5
									1899
									1900.5
									1902
									1903.5
									1905
									1906.5
									1908
									1909.5
									1911
									1912.5
									1914
									1915.5
									1917
									1918.5
									1920
									1921.5
									1923
									1924.5
									1926
									1927.5
									1929
									1930.5
									1932
									1933.5
									1935
									1936.5
									1938
									1939.5
									1941
									1942.5
									1944
									1945.5
									1947
									1948.5
									1950
									1951.5
									1953
									1954.5
									1956
									1957.5
									1959
									1960.5
									1962
									1963.5
									1965
									1966.5
									1968
									1969.5
									1971
									1972.5
									1974
									1975.5
									1977
									1978.5
									1980
									1981.5
									1983
									1984.5
									1986
									1987.5
									1989
									1990.5
									1992
									1993.5
									1995
									1996.5
									1998
									1999.5
									2001
									2002.5
									2004
									2005.5
									2007
									2008.5
									2010
									2011.5
									2013
									2014.5
									2016
									2017.5
									2019
									2020.5
									2022
									2023.5
									2025
									2026.5
									2028
									2029.5
									2031
									2032.5
									2034
									2035.5
									2037
									2038.5
									2040
									2041.5
									2043
									2044.5
									2046
									2047.5
									2049
									2050.5
									2052
									2053.5
									2055
									2056.5
									2058
									2059.5
									2061
									2062.5
									2064
									2065.5
									2067
									2068.5
									2070
									2071.5
									2073
									2074.5
									2076
									2077.5
									2079
									2080.5
									2082
									2083.5
									2085
									2086.5
									2088
									2089.5
									2091
									2092.5
									2094
									2095.5
									2097
									2098.5
									2100
									2101.5
									2103
									2104.5
									2106
									2107.5
									2109
									2110.5
									2112
									2113.5
									2115
									2116.5
									2118
									2119.5
									2121
									2122.5
									2124
									2125.5
									2127
									2128.5
									2130
									2131.5
									2133
									2134.5
									2136
									2137.5
									2139
									2140.5
									2142
									2143.5
									2145
									2146.5
									2148
									2149.5
									2151
									2152.5
									2154
									2155.5
									2157
									2158.5
									2160
									2161.5
									2163
									2164.5
									2166
									2167.5
									2169
									2170.5
									2172
									2173.5
									2175
									2176.5
									2178
									2179.5
									2181
									2182.5
									2184
									2185.5
									2187
									2188.5
									2190
									2191.5
									2193
									2194.5
									2196
									2197.5
									2199
									2200.5
									2202
									2203.5
									2205
									2206.5
									2208
									2209.5
									2211
									2212.5
									2214
									2215.5
									2217
									2218.5
									2220
									2221.5
									2223
									2224.5
									2226
									2227.5
									2229
									2230.5
									2232
									2233.5
									2235
									2236.5
									2238
									2239.5
									2241
									2242.5
									2244
									2245.5
									2247
									2248.5
									2250
									2251.5
									2253
									2254.5
									2256
									2257.5
									2259
									2260.5
									2262
									2263.5
									2265
									2266.5
									2268
									2269.5
									2271
									2272.5
									2274
									2275.5
									2277
									2278.5
									2280
									2281.5
									2283
									2284.5
									2286
									2287.5
									2289
									2290.5
									2292
									2293.5
									2295
									2296.5
									2298
									2299.5
									2301
									2302.5
									2304
									2305.5
									2307
									2308.5
									2310
									2311.5
									2313
									2314.5
									2316
									2317.5
									2319
									2320.5
									2322
									2323.5
									2325
									2326.5
									2328
									2329.5
									2331
									2332.5
									2334
									2335.5
									2337
									2338.5
									2340
									2341.5
									2343
									2344.5
									2346
									2347.5
									2349
									2350.5
									2352
									2353.5
									2355
									2356.5
									2358
									2359.5
									2361
									2362.5
									2364
									2365.5
									2367
									2368.5
									2370
									2371.5
									2373
									2374.5
									2376
									2377.5
									2379
									2380.5
									2382
									2383.5
									2385
									2386.5
									2388
									2389.5
									2391
									2392.5
									2394
									2395.5
									2397
									2398.5
									2400
									2401.5
									2403
									2404.5
									2406
									2407.5
									2409
									2410.5
									2412
									2413.5
									2415
									2416.5
									2418
									2419.5
									2421
									2422.5
									2424
									2425.5
									2427
									2428.5
									2430
									2431.5
									2433
									2434.5
									2436
									2437.5
									2439
									2440.5
									2442
									2443.5
									2445
									2446.5
									2448
									2449.5
									2451
									2452.5
									2454
									2455.5
									2457
									2458.5
									2460
									2461.5
									2463
									2464.5
									2466
									2467.5
									2469
									2470.5
									2472
									2473.5
									2475
									2476.5
									2478
									2479.5
									2481
									2482.5
									2484
									2485.5
									2487
									2488.5
									2490
									2491.5
									2493
									2494.5
									2496
									2497.5
									2499
									2500.5
									2502
									2503.5
									2505
									2506.5
									2508
									2509.5
									2511
									2512.5
									2514
									2515.5
									2517
									2518.5
									2520
									2521.5
									2523
									2524.5
									2526
									2527.5
									2529
									2530.5
									2532
									2533.5
									2535
									2536.5
									2538
									2539.5
									2541
									2542.5
									2544
									2545.5
									2547
									2548.5
									2550
									2551.5
									2553
									2554.5
									2556
									2557.5
									2559
									2560.5
									2562
									2563.5
									2565
									2566.5
									2568
									2569.5
									2571
									2572.5
									2574
									2575.5
									2577
									2578.5
									2580
									2581.5
									2583
									2584.5
									2586
									2587.5
									2589
									2590.5
									2592
									2593.5
									2595
									2596.5
									2598
									2599.5
									2601
									2602.5
									2604
									2605.5
									2607
									2608.5
									2610
									2611.5
									2613
									2614.5
									2616
									2617.5
									2619
									2620.5
									2622
									2623.5
									2625
									2626.5
									2628
									2629.5
									2631
									2632.5
									2634
									2635.5
									2637
									2638.5
									2640
									2641.5
									2643
									2644.5
									2646
									2647.5
									2649
									2650.5
									2652
									2653.5
									2655
									2656.5
									2658
									2659.5
									2661
									2662.5
									2664
									2665.5
									2667
									2668.5
									2670
									2671.5
									2673
									2674.5
									2676
									2677.5
									2679
									2680.5
									2682
									2683.5
									2685
									2686.5
									2688
									2689.5
									2691
									2692.5
									2694
									2695.5
									2697
									2698.5
									2700
									2701.5
									2703
									2704.5
									2706
									2707.5
									2709
									2710.5
									2712
									2713.5
									2715
									2716.5
									2718
									2719.5
									2721
									2722.5
									2724
									2725.5
									2727
									2728.5
									2730
									2731.5
									2733
									2734.5
									2736
									2737.5
									2739
									2740.5
									2742
									2743.5
									2745
									2746.5
									2748
									2749.5
									2751
									2752.5
									2754
									2755.5
									2757
									2758.5
									2760
									2761.5
									2763
									2764.5
									2766
									2767.5
									2769
									2770.5
									2772
									2773.5
									2775
									2776.5
									2778
									2779.5
									2781
									2782.5
									2784
									2785.5
									2787
									2788.5
									2790
									2791.5
									2793
									2794.5
									2796
									2797.5
									2799
									2800.5
									2802
									2803.5
									2805
									2806.5
									2808
									2809.5
									2811
									2812.5
									2814
									2815.5
									2817
									2818.5
									2820
									2821.5
									2823
									2824.5
									2826
									2827.5
									2829
									2830.5
									2832
									2833.5
									2835
									2836.5
									2838
									2839.5
									2841
									2842.5
									2844
									2845.5
									2847
									2848.5
									2850
									2851.5
									2853
									2854.5
									2856
									2857.5
									2859
									2860.5
									2862
									2863.5
									2865
									2866.5
									2868
									2869.5
									2871
									2872.5
									2874
									2875.5
									2877
									2878.5
									2880
									2881.5
									2883
									2884.5
									2886
									2887.5
									2889
									2890.5
									2892
									2893.5
									2895
									2896.5
									2898
									2899.5
									2901
									2902.5
									2904
									2905.5
									2907
									2908.5
									2910
									2911.5
									2913
									2914.5
									2916
									2917.5
									2919
									2920.5
									2922
									2923.5
									2925
									2926.5
									2928
									2929.5
									2931
									2932.5
									2934
									2935.5
									2937
									2938.5
									2940
									2941.5
									2943
									2944.5
									2946
									2947.5
									2949
									2950.5
									2952
									2953.5
									2955
									2956.5
									2958
									2959.5
									2961
									2962.5
									2964
									2965.5
									2967
									2968.5
									2970
									2971.5
									2973
									2974.5
									2976
									2977.5
									2979
									2980.5
									2982
									2983.5
									2985
									2986.5
									2988
									2989.5
									2991
									2992.5
									2994
[truncated: 498,003+ more rows]

## Sheet: Figure 3a
Figure 3a
	Alpha							Beta							Gamma							Delta							Omicron
		time (minutes)	UI		alpha				time (minutes)	UI		Beta				time (minutes)	UI		Gamma				time (minutes)	INF		UI				time (minutes)	Omicron (1 ul)		UI
		0	0.11	0.112	0.189	0.178			0	0.115	0.114	0.164	0.173			0	0.113	0.113	0.191	0.17			0:00:00	0.155	0.131	0.142	0.148			0	0.1113	0.1022	0.0977	0.0993
		1.5	0.11	0.112	0.189	0.179			1.5	0.115	0.113	0.165	0.174			1.5	0.113	0.113	0.19	0.171			0:01:30							1.5	0.1122	0.1028	0.0977	0.0994
		3	0.11	0.112	0.19	0.179			3	0.114	0.114	0.165	0.174			3	0.112	0.112	0.192	0.172			0:03:00							3	0.1126	0.1043	0.0978	0.0993
		4.5	0.11	0.112	0.191	0.181			4.5	0.115	0.113	0.166	0.174			4.5	0.112	0.113	0.193	0.173			0:04:30	0.156	0.13	0.142	0.149			4.5	0.1136	0.1037	0.0976	0.0997
		6	0.11	0.112	0.191	0.181			6	0.114	0.113	0.169	0.175			6	0.113	0.113	0.195	0.173			0:06:00							6	0.1163	0.1048	0.0979	0.0996
		7.5	0.11	0.111	0.191	0.182			7.5	0.114	0.113	0.168	0.175			7.5	0.111	0.112	0.194	0.173			0:07:30							7.5	0.1159	0.1059	0.0978	0.0997
		9	0.11	0.112	0.192	0.183			9	0.114	0.113	0.168	0.174			9	0.112	0.113	0.195	0.174			0:09:00	0.156	0.146	0.142	0.15			9	0.118	0.1127	0.098	0.1
		10.5	0.11	0.111	0.192	0.183			10.5	0.114	0.113	0.169	0.175			10.5	0.112	0.113	0.196	0.174			0:10:30							10.5	0.1207	0.1113	0.0982	0.0999
		12	0.109	0.111	0.192	0.183			12	0.114	0.113	0.169	0.175			12	0.111	0.112	0.196	0.175			0:12:00							12	0.1255	0.1152	0.0982	0.1002
		13.5	0.11	0.111	0.192	0.183			13.5	0.114	0.113	0.17	0.176			13.5	0.112	0.112	0.195	0.175			0:13:30	0.156	0.186	0.142	0.15			13.5	0.1272	0.1174	0.0983	0.1002
		15	0.109	0.111	0.194	0.183			15	0.114	0.113	0.171	0.176			15	0.111	0.112	0.195	0.176			0:15:00							15	0.129	0.1212	0.0983	0.1003
		16.5	0.11	0.111	0.193	0.183			16.5	0.114	0.113	0.171	0.177			16.5	0.112	0.113	0.194	0.177			0:16:30							16.5	0.1349	0.1265	0.0983	0.1006
		18	0.11	0.111	0.193	0.182			18	0.114	0.113	0.172	0.176			18	0.112	0.113	0.194	0.178			0:18:00	0.156	0.221	0.143	0.151			18	0.1405	0.1325	0.0984	0.1006
		19.5	0.11	0.111	0.194	0.182			19.5	0.114	0.113	0.172	0.176			19.5	0.112	0.113	0.194	0.177			0:19:30							19.5	0.1469	0.1389	0.0986	0.1008
		21	0.109	0.111	0.194	0.181			21	0.114	0.113	0.172	0.176			21	0.112	0.112	0.193	0.178			0:21:00							21	0.1546	0.146	0.0989	0.1008
		22.5	0.109	0.111	0.194	0.181			22.5	0.114	0.114	0.172	0.176			22.5	0.112	0.113	0.193	0.178			0:22:30	0.157	0.252	0.143	0.151			22.5	0.1621	0.1535	0.099	0.1011
		24	0.109	0.111	0.194	0.18			24	0.114	0.114	0.172	0.176			24	0.111	0.113	0.192	0.179			0:24:00							24	0.1686	0.1611	0.099	0.1012
		25.5	0.11	0.111	0.193	0.181			25.5	0.114	0.113	0.172	0.176			25.5	0.112	0.113	0.192	0.179			0:25:30							25.5	0.1745	0.1683	0.0991	0.1012
		27	0.11	0.111	0.193	0.18			27	0.114	0.114	0.172	0.175			27	0.112	0.113	0.192	0.178			0:27:00	0.163	0.279	0.143	0.151			27	0.1796	0.1742	0.0991	0.1013
		28.5	0.109	0.111	0.193	0.178			28.5	0.115	0.113	0.172	0.175			28.5	0.112	0.112	0.191	0.178			0:28:30							28.5	0.1848	0.1801	0.099	0.1013
		30	0.109	0.111	0.193	0.178			30	0.115	0.114	0.172	0.175			30	0.112	0.113	0.191	0.178			0:30:00							30	0.1897	0.1851	0.0992	0.1016
		31.5	0.109	0.111	0.193	0.177			31.5	0.114	0.114	0.171	0.175			31.5	0.111	0.113	0.192	0.177			0:31:30	0.175	0.302	0.143	0.152			31.5	0.1945	0.1895	0.0992	0.1016
		33	0.109	0.111	0.192	0.178			33	0.114	0.114	0.172	0.175			33	0.112	0.113	0.192	0.177			0:33:00							33	0.1989	0.1937	0.0993	0.1018
		34.5	0.109	0.111	0.192	0.177			34.5	0.114	0.114	0.171	0.174			34.5	0.112	0.112	0.192	0.177			0:34:30							34.5	0.2033	0.1973	0.0994	0.1018
		36	0.109	0.111	0.191	0.177			36	0.114	0.114	0.171	0.174			36	0.111	0.113	0.196	0.177			0:36:00	0.186	0.322	0.143	0.152			36	0.2068	0.2004	0.0995	0.102
		37.5	0.109	0.111	0.191	0.176			37.5	0.114	0.114	0.171	0.174			37.5	0.111	0.113	0.196	0.176			0:37:30							37.5	0.2106	0.2035	0.0998	0.1022
		39	0.109	0.111	0.191	0.177			39	0.114	0.114	0.171	0.174			39	0.112	0.112	0.195	0.176			0:39:00							39	0.2136	0.206	0.0996	0.1022
		40.5	0.109	0.111	0.191	0.176			40.5	0.114	0.114	0.171	0.174			40.5	0.112	0.113	0.197	0.176			0:40:30	0.201	0.339	0.143	0.152			40.5	0.2164	0.2086	0.0999	0.1023
		42	0.109	0.111	0.191	0.176			42	0.115	0.114	0.171	0.174			42	0.112	0.113	0.2	0.176			0:42:00							42	0.2192	0.2107	0.1	0.1024
		43.5	0.109	0.111	0.191	0.176			43.5	0.114	0.114	0.171	0.174			43.5	0.112	0.113	0.205	0.175			0:43:30							43.5	0.2213	0.2126	0.0999	0.1025
		45	0.109	0.111	0.19	0.176			45	0.114	0.113	0.171	0.175			45	0.112	0.113	0.211	0.175			0:45:00	0.215	0.354	0.144	0.152			45	0.2234	0.2144	0.1001	0.1023
		46.5	0.109	0.111	0.19	0.176			46.5	0.114	0.114	0.171	0.175			46.5	0.112	0.113	0.214	0.175			0:46:30							46.5	0.2251	0.216	0.0999	0.1025
		48	0.11	0.111	0.19	0.175			48	0.115	0.114	0.171	0.175			48	0.112	0.113	0.224	0.175			0:48:00							48	0.227	0.2176	0.1001	0.1028
		49.5	0.11	0.111	0.19	0.175			49.5	0.114	0.114	0.171	0.176			49.5	0.112	0.113	0.232	0.176			0:49:30	0.23	0.367	0.144	0.152			49.5	0.2285	0.2187	0.1001	0.1028
		51	0.109	0.111	0.189	0.175			51	0.114	0.114	0.173	0.178			51	0.112	0.113	0.24	0.176			0:51:00							51	0.2299	0.22	0.1002	0.103
		52.5	0.11	0.111	0.19	0.175			52.5	0.114	0.114	0.175	0.182			52.5	0.111	0.113	0.249	0.177			0:52:30							52.5	0.2312	0.221	0.1001	0.1029
		54	0.11	0.111	0.189	0.176			54	0.114	0.114	0.178	0.186			54	0.112	0.113	0.257	0.179			0:54:00	0.242	0.378	0.144	0.152			54	0.2324	0.2222	0.1004	0.1033
		55.5	0.11	0.111	0.189	0.175			55.5	0.114	0.114	0.181	0.191			55.5	0.111	0.113	0.265	0.183			0:55:30							55.5	0.2338	0.2232	0.1005	0.1032
		57	0.11	0.111	0.19	0.176			57	0.114	0.114	0.183	0.196			57	0.112	0.113	0.273	0.186			0:57:00							57	0.2348	0.224	0.1005	0.1034
		58.5	0.11	0.111	0.189	0.176			58.5	0.114	0.114	0.186	0.202			58.5	0.112	0.113	0.281	0.192			0:58:30	0.254	0.389	0.144	0.152			58.5	0.2358	0.2246	0.1004	0.1036
		60	0.11	0.111	0.19	0.177			60	0.115	0.114	0.191	0.209			60	0.112	0.113	0.288	0.196			1:00:00							60	0.237	0.2253	0.1005	0.1036
		61.5	0.11	0.111	0.189	0.178			61.5	0.114	0.114	0.197	0.215			61.5	0.111	0.113	0.296	0.201			1:01:30							61.5	0.2378	0.226	0.1009	0.1038
		63	0.11	0.111	0.189	0.179			63	0.114	0.114	0.203	0.22			63	0.112	0.113	0.303	0.205			1:03:00	0.265	0.397	0.144	0.152			63	0.2388	0.2268	0.1007	0.1039
		64.5	0.11	0.111	0.19	0.181			64.5	0.114	0.114	0.21	0.227			64.5	0.112	0.113	0.31	0.21			1:04:30							64.5	0.2396	0.2275	0.1011	0.1042
		66	0.11	0.111	0.189	0.184			66	0.115	0.114	0.216	0.233			66	0.112	0.113	0.317	0.216			1:06:00							66	0.2398	0.2279	0.1011	0.1044
		67.5	0.109	0.111	0.19	0.187			67.5	0.115	0.114	0.223	0.24			67.5	0.112	0.113	0.323	0.222			1:07:30	0.275	0.405	0.144	0.152			67.5	0.2406	0.228	0.1009	0.1045
		69	0.11	0.111	0.19	0.192			69	0.114	0.114	0.229	0.246			69	0.112	0.113	0.329	0.228			1:09:00							69	0.2413	0.2287	0.1012	0.1048
		70.5	0.11	0.111	0.192	0.194			70.5	0.114	0.114	0.235	0.252			70.5	0.112	0.113	0.335	0.235			1:10:30							70.5	0.2417	0.2291	0.1016	0.1049
		72	0.11	0.112	0.193	0.198			72	0.115	0.114	0.241	0.259			72	0.112	0.113	0.34	0.241			1:12:00	0.285	0.411	0.145	0.153			72	0.2422	0.2295	0.1016	0.1052
		73.5	0.11	0.111	0.194	0.202			73.5	0.114	0.114	0.247	0.264			73.5	0.112	0.113	0.346	0.248			1:13:30							73.5	0.2426	0.2299	0.1018	0.1055
		75	0.11	0.111	0.197	0.206			75	0.115	0.114	0.253	0.27			75	0.112	0.114	0.35	0.254			1:15:00							75	0.243	0.2302	0.1019	0.1057
		76.5	0.11	0.111	0.2	0.21			76.5	0.114	0.114	0.258	0.275			76.5	0.112	0.113	0.355	0.26			1:16:30	0.294	0.417	0.145	0.153			76.5	0.2432	0.2304	0.1018	0.106
		78	0.11	0.111	0.204	0.217			78	0.114	0.114	0.263	0.28			78	0.112	0.113	0.359	0.266			1:18:00							78	0.2438	0.2309	0.1021	0.106
		79.5	0.109	0.111	0.206	0.223			79.5	0.114	0.114	0.268	0.284			79.5	0.112	0.113	0.363	0.271			1:19:30							79.5	0.2443	0.2309	0.1023	0.1065
		81	0.11	0.111	0.21	0.229			81	0.115	0.114	0.273	0.289			81	0.112	0.113	0.367	0.277			1:21:00	0.302	0.422	0.145	0.153			81	0.2446	0.2311	0.1025	0.1068
		82.5	0.11	0.111	0.214	0.235			82.5	0.115	0.114	0.278	0.293			82.5	0.112	0.113	0.371	0.282			1:22:30							82.5	0.2445	0.2315	0.1027	0.107
		84	0.11	0.111	0.218	0.241			84	0.115	0.114	0.282	0.297			84	0.112	0.113	0.375	0.287			1:24:00							84	0.245	0.2316	0.1028	0.1075
		85.5	0.11	0.111	0.223	0.246			85.5	0.115	0.115	0.287	0.301			85.5	0.112	0.114	0.379	0.291			1:25:30	0.31	0.427	0.145	0.153			85.5	0.2448	0.2318	0.1029	0.1075
		87	0.11	0.111	0.227	0.251			87	0.114	0.114	0.292	0.305			87	0.112	0.114	0.382	0.295			1:27:00							87	0.2453	0.2318	0.1032	0.1081
		88.5	0.11	0.111	0.232	0.256			88.5	0.114	0.114	0.295	0.308			88.5	0.112	0.113	0.385	0.299			1:28:30							88.5	0.2454	0.2321	0.1034	0.1087
		90	0.11	0.111	0.237	0.261			90	0.114	0.114	0.299	0.312			90	0.112	0.113	0.388	0.303			1:30:00	0.318	0.431	0.145	0.153			90	0.2454	0.232	0.1035	0.1086
		91.5	0.11	0.111	0.243	0.265			91.5	0.114	0.114	0.303	0.315			91.5	0.112	0.113	0.391	0.307			1:31:30							91.5	0.2458	0.2322	0.1038	0.1075
		93	0.11	0.111	0.248	0.27			93	0.115	0.114	0.307	0.318			93	0.112	0.113	0.394	0.311			1:33:00							93	0.2459	0.2324	0.104	0.11
		94.5	0.11	0.111	0.254	0.274			94.5	0.114	0.114	0.311	0.322			94.5	0.112	0.113	0.396	0.314			1:34:30	0.325	0.435	0.145	0.153			94.5	0.246	0.2324	0.1042	0.1082
		96	0.11	0.111	0.259	0.279			96	0.114	0.114	0.315	0.325			96	0.112	0.113	0.399	0.319			1:36:00							96	0.2462	0.2324	0.1043	0.1097
		97.5	0.11	0.111	0.264	0.283			97.5	0.115	0.115	0.318	0.328			97.5	0.112	0.114	0.402	0.322			1:37:30							97.5	0.246	0.2325	0.1046	0.1105
		99	0.11	0.111	0.269	0.287			99	0.115	0.114	0.322	0.331			99	0.112	0.114	0.404	0.325			1:39:00	0.331	0.438	0.145	0.153			99	0.2463	0.2325	0.1046	0.1107
		100.5	0.109	0.111	0.273	0.29			100.5	0.114	0.114	0.324	0.334			100.5	0.112	0.113	0.406	0.329			1:40:30							100.5	0.2463	0.2327	0.1053	0.1113
		102	0.11	0.111	0.278	0.294			102	0.115	0.114	0.327	0.336			102	0.112	0.113	0.409	0.332			1:42:00							102	0.2461	0.2326	0.1057	0.1119
		103.5	0.11	0.111	0.282	0.297			103.5	0.115	0.114	0.331	0.339			103.5	0.112	0.113	0.411	0.335			1:43:30	0.337	0.441	0.146	0.153			103.5	0.2466	0.2328	0.1041	0.1123
		105	0.11	0.111	0.287	0.301			105	0.114	0.114	0.334	0.341			105	0.112	0.113	0.413	0.338			1:45:00							105	0.2461	0.2326	0.1044	0.1127
		106.5	0.11	0.111	0.291	0.305			106.5	0.115	0.114	0.337	0.344			106.5	0.112	0.113	0.415	0.341			1:46:30							106.5	0.2463	0.2327	0.1045	0.1132
		108	0.11	0.112	0.295	0.308			108	0.115	0.114	0.34	0.347			108	0.112	0.114	0.417	0.344			1:48:00	0.343	0.443	0.145	0.154			108	0.2464	0.2327	0.1041	0.1136
		109.5	0.11	0.111	0.298	0.311			109.5	0.115	0.114	0.342	0.349			109.5	0.112	0.114	0.42	0.346			1:49:30							109.5	0.2461	0.2326	0.1045	0.1138
		111	0.11	0.111	0.302	0.314			111	0.115	0.114	0.345	0.351			111	0.112	0.114	0.421	0.349			1:51:00							111	0.2464	0.2328	0.1046	0.1146
		112.5	0.11	0.111	0.306	0.318			112.5	0.115	0.114	0.348	0.354			112.5	0.112	0.114	0.424	0.352			1:52:30	0.349	0.445	0.146	0.153			112.5	0.2465	0.2328	0.1047	0.1149
		114	0.11	0.111	0.309	0.321			114	0.115	0.114	0.35	0.356			114	0.112	0.114	0.425	0.354			1:54:00							114	0.2466	0.2327	0.105	0.1156
		115.5	0.11	0.111	0.313	0.324			115.5	0.115	0.114	0.353	0.358			115.5	0.112	0.114	0.426	0.357			1:55:30							115.5	0.2461	0.2328	0.1051	0.1159
		117	0.11	0.111	0.316	0.327			117	0.115	0.114	0.355	0.36			117	0.112	0.113	0.429	0.36			1:57:00	0.353	0.447	0.146	0.154			117	0.2464	0.2331	0.1052	0.1164
		118.5	0.11	0.112	0.319	0.33			118.5	0.115	0.115	0.357	0.362			118.5	0.112	0.114	0.43	0.362			1:58:30							118.5	0.2464	0.2328	0.1055	0.1168
		120	0.11	0.112	0.323	0.332			120	0.115	0.114	0.36	0.364			120	0.112	0.114	0.432	0.365			2:00:00							120	0.2463	0.2328	0.1059	0.1171
		121.5	0.11	0.111	0.326	0.335			121.5	0.115	0.114	0.362	0.366			121.5	0.112	0.114	0.433	0.366			2:01:30	0.359	0.449	0.146	0.154			121.5	0.2462	0.2328	0.106	0.1176
		123	0.11	0.112	0.329	0.338			123	0.115	0.114	0.364	0.368			123	0.112	0.113	0.435	0.369			2:03:00							123	0.2463	0.2328	0.1063	0.1181
		124.5	0.11	0.112	0.332	0.341			124.5	0.115	0.114	0.366	0.37			124.5	0.112	0.114	0.437	0.371			2:04:30							124.5	0.2464	0.2326	0.1068	0.1184
		126	0.11	0.111	0.335	0.343			126	0.114	0.114	0.368	0.372			126	0.112	0.114	0.437	0.373			2:06:00	0.364	0.451	0.146	0.154			126	0.246	0.2327	0.1069	0.119
		127.5	0.11	0.112	0.338	0.346			127.5	0.115	0.115	0.371	0.374			127.5	0.112	0.114	0.439	0.376			2:07:30							127.5	0.2463	0.2327	0.1074	0.1196
		129	0.11	0.112	0.341	0.348			129	0.115	0.114	0.372	0.375			129	0.112	0.114	0.44	0.377			2:09:00							129	0.2459	0.2326	0.1073	0.12
		130.5	0.11	0.112	0.343	0.35			130.5	0.115	0.114	0.374	0.377			130.5	0.112	0.114	0.441	0.38			2:10:30	0.368	0.452	0.147	0.154			130.5	0.2461	0.2325	0.1078	0.1205
		132	0.11	0.112	0.346	0.352			132	0.115	0.114	0.376	0.379			132	0.112	0.114	0.443	0.381			2:12:00							132	0.2459	0.2326	0.1084	0.121
		133.5	0.11	0.112	0.349	0.355			133.5	0.115	0.114	0.378	0.381			133.5	0.112	0.114	0.444	0.384			2:13:30							133.5	0.2459	0.2324	0.1086	0.1213
		135	0.11	0.112	0.351	0.357			135	0.114	0.114	0.379	0.382			135	0.112	0.113	0.445	0.385			2:15:00	0.372	0.453	0.146	0.154			135	0.2458	0.2325	0.109	0.1219
		136.5	0.11	0.112	0.354	0.359			136.5	0.114	0.114	0.381	0.383			136.5	0.112	0.114	0.446	0.387			2:16:30							136.5	0.2459	0.2324	0.1096	0.1222
		138	0.11	0.112	0.356	0.361			138	0.115	0.114	0.383	0.385			138	0.111	0.114	0.447	0.388			2:18:00							138	0.2456	0.2323	0.1098	0.1227
		139.5	0.11	0.111	0.358	0.364			139.5	0.115	0.114	0.384	0.386			139.5	0.112	0.114	0.448	0.39			2:19:30	0.376	0.454	0.146	0.154			139.5	0.2458	0.2323	0.1098	0.1231
		141	0.11	0.112	0.361	0.366			141	0.115	0.114	0.386	0.388			141	0.112	0.114	0.449	0.392			2:21:00							141	0.2455	0.232	0.1104	0.1236
		142.5	0.11	0.112	0.363	0.368			142.5	0.115	0.114	0.388	0.389			142.5	0.112	0.114	0.451	0.394			2:22:30							142.5	0.2457	0.2322	0.1107	0.1242
		144	0.11	0.112	0.365	0.37			144	0.115	0.114	0.389	0.391			144	0.112	0.113	0.451	0.395			2:24:00	0.38	0.455	0.146	0.154			144	0.2456	0.2321	0.111	0.1247
		145.5	0.11	0.112	0.368	0.372			145.5	0.115	0.114	0.39	0.392			145.5	0.112	0.114	0.452	0.397			2:25:30							145.5	0.2457	0.232	0.1112	0.1252
		147	0.11	0.111	0.37	0.373			147	0.115	0.114	0.392	0.393			147	0.112	0.114	0.453	0.399			2:27:00							147	0.2457	0.2319	0.1113	0.1254
		148.5	0.11	0.112	0.372	0.376			148.5	0.115	0.114	0.394	0.394			148.5	0.112	0.114	0.454	0.401			2:28:30	0.384	0.455	0.147	0.154			148.5	0.2456	0.232	0.1117	0.1259
		150	0.11	0.112	0.374	0.377			150	0.115	0.114	0.395	0.396			150	0.112	0.114	0.455	0.402			2:30:00							150	0.2456	0.2319	0.1118	0.1264
		151.5	0.11	0.112	0.376	0.379			151.5	0.115	0.114	0.396	0.397			151.5	0.112	0.114	0.456	0.404			2:31:30							151.5	0.2452	0.2318	0.1119	0.1267
		153	0.11	0.111	0.378	0.381			153	0.115	0.114	0.397	0.398			153	0.112	0.113	0.456	0.405			2:33:00	0.387	0.456	0.146	0.154			153	0.2453	0.2318	0.1124	0.1272
		154.5	0.11	0.112	0.38	0.383			154.5	0.115	0.114	0.399	0.399			154.5	0.112	0.114	0.457	0.406			2:34:30							154.5	0.2453	0.2316	0.1126	0.1276
		156	0.11	0.111	0.382	0.384			156	0.115	0.114	0.4	0.4			156	0.112	0.113	0.458	0.407			2:36:00							156	0.2449	0.2317	0.1132	0.1284
		157.5	0.11	0.111	0.384	0.386			157.5	0.115	0.114	0.401	0.402			157.5	0.112	0.114	0.459	0.409			2:37:30	0.39	0.457	0.147	0.155			157.5	0.2452	0.2316	0.1129	0.1288
		159	0.11	0.112	0.386	0.388			159	0.115	0.114	0.402	0.403			159	0.112	0.114	0.46	0.41			2:39:00							159	0.245	0.2316	0.1135	0.1294
		160.5	0.11	0.112	0.388	0.389			160.5	0.115	0.114	0.403	0.403			160.5	0.112	0.114	0.461	0.412			2:40:30							160.5	0.2449	0.2315	0.1135	0.1299
		162	0.11	0.112	0.39	0.391			162	0.115	0.114	0.404	0.404			162	0.112	0.114	0.461	0.413			2:42:00	0.393	0.457	0.147	0.155			162	0.245	0.2315	0.114	0.1305
		163.5	0.11	0.112	0.392	0.393			163.5	0.115	0.114	0.406	0.406			163.5	0.112	0.114	0.462	0.414			2:43:30							163.5	0.2447	0.2315	0.1142	0.1309
		165	0.11	0.111	0.393	0.394			165	0.115	0.114	0.407	0.407			165	0.112	0.114	0.463	0.415			2:45:00							165	0.2447	0.2314	0.1145	0.1314
																							2:46:30	0.396*	0.457*	0.147*	0.155*			166.5*	0.2448*	0.2314*	0.1147*	0.1319*
																							2:48:00							168*	0.2445*	0.2312*	0.115*	0.1325*
																							2:49:30							169.5*	0.2445*	0.2312*	0.1152*	0.133*
																							2:51:00	0.399*	0.458*	0.148*	0.155*			171*	0.2445*	0.2309*	0.1158*	0.1336*
																							2:52:30							172.5*	0.2444*	0.231*	0.1159*	0.1339*
																							2:54:00							174*	0.2443*	0.2308*	0.1161*	0.1344*
																							2:55:30	0.401*	0.457*	0.147*	0.155*			175.5*	0.2445*	0.2308*	0.1167*	0.135*
																							2:57:00							177*	0.2442*	0.2308*	0.1171*	0.1358*
																							2:58:30							178.5*	0.2442*	0.2307*	0.1175*	0.1362*
																							3:00:00	0.404*	0.458*	0.147*	0.155*			180*	0.2444*	0.2306*	0.1175*	0.1368*
																							3:01:30							181.5*	0.244*	0.2305*	0.1179*	0.1372*
																							3:03:00							183*	0.2439*	0.2303*	0.1183*	0.1378*
																							3:04:30	0.406*	0.458*	0.147*	0.155*			184.5*	0.2436*	0.2304*	0.1186*	0.1386*
																							3:06:00							186*	0.2435*	0.2304*	0.1189*	0.1391*
																							3:07:30							187.5*	0.2436*	0.2304*	0.119*	0.1396*
																							3:09:00	0.408*	0.458*	0.147*	0.156*			189*	0.2436*	0.2302*	0.1195*	0.1402*
																							3:10:30							190.5*	0.2434*	0.23*	0.1195*	0.1407*
																							3:12:00							192*	0.2433*	0.2298*	0.1197*	0.1413*
																							3:13:30	0.41*	0.458*	0.148*	0.155*			193.5*	0.2434*	0.2299*	0.1201*	0.1424*
																							3:15:00							195*	0.2432*	0.2298*	0.1202*	0.1425*
																							3:16:30							196.5*	0.2429*	0.2298*	0.1205*	0.143*
																							3:18:00	0.412*	0.458*	0.147*	0.156*			198*	0.2428*	0.2299*	0.1207*	0.1436*
																							3:19:30							199.5*	0.243*	0.2295*	0.1208*	0.144*
																							3:21:00							201*	0.2428*	0.2296*	0.1208*	0.1448*
																							3:22:30	0.414*	0.459*	0.148*	0.156*			202.5*	0.2425*	0.2296*	0.1212*	0.1454*
																							3:24:00							204*	0.2424*	0.2295*	0.1208*	0.1459*
																							3:25:30							205.5*	0.2425*	0.2293*	0.1216*	0.1461*
																							3:27:00	0.415*	0.458*	0.148*	0.156*			207*	0.2424*	0.2293*	0.1222*	0.1467*
																							3:28:30							208.5*	0.2424*	0.229*	0.1225*	0.1474*
																							3:30:00							210*	0.242*	0.2292*	0.1223*	0.1479*
																							3:31:30	0.417*	0.458*	0.149*	0.156*			211.5*	0.2424*	0.2289*	0.1228*	0.1483*
																							3:33:00							213*	0.2419*	0.2291*	0.1233*	0.1491*
																							3:34:30							214.5*	0.242*	0.2288*	0.1235*	0.1494*
																							3:36:00	0.418*	0.458*	0.147*	0.156*			216*	0.2417*	0.2287*	0.1237*	0.1499*
																							3:37:30							217.5*	0.2421*	0.2286*	0.124*	0.1509*
																							3:39:00							219*	0.2419*	0.2286*	0.1242*	0.1508*
																							3:40:30	0.42*	0.458*	0.147*	0.156*			220.5*	0.2417*	0.2285*	0.1243*	0.1512*
																							3:42:00							222*	0.2414*	0.2282*	0.1246*	0.1517*
																							3:43:30							223.5*	0.2414*	0.2281*	0.125*	0.1524*
																							3:45:00	0.421*	0.458*	0.148*	0.156*			225*	0.2414*	0.2282*	0.125*	0.1528*
																							3:46:30							226.5*	0.2413*	0.2283*	0.1253*	0.1534*
																							3:48:00							228*	0.2412*	0.228*	0.1255*	0.1538*
																							3:49:30	0.422*	0.457*	0.148*	0.156*			229.5*	0.2412*	0.228*	0.1255*	0.1543*
																							3:51:00							231*	0.2412*	0.228*	0.1253*	0.1547*
																							3:52:30							232.5*	0.2409*	0.2278*	0.1265*	0.1552*
																							3:54:00	0.424*	0.457*	0.148*	0.156*			234*	0.2406*	0.2276*	0.126*	0.1557*
																							3:55:30							235.5*	0.2403*	0.2277*	0.1261*	0.1562*
																							3:57:00							237*	0.2405*	0.2276*	0.1265*	0.1566*
																							3:58:30	0.424*	0.457*	0.148*	0.156*			238.5*	0.2407*	0.2273*	0.1268*	0.157*
																							4:00:00							240*	0.2404*	0.2273*	0.127*	0.1576*
																							4:01:30							241.5*	0.2404*	0.2272*	0.1275*	0.1579*
																							4:03:00	0.426*	0.457*	0.148*	0.157*			243*	0.2404*	0.2272*	0.1277*	0.1584*
																							4:04:30							244.5*	0.2402*	0.227*	0.1279*	0.1591*
																							4:06:00							246*	0.2398*	0.2269*	0.1282*	0.1594*
																							4:07:30	0.427*	0.457*	0.149*	0.157*			247.5*	0.2396*	0.2269*	0.1286*	0.1597*
																							4:09:00							249*	0.2398*	0.2266*	0.1289*	0.1602*
																							4:10:30							250.5*	0.2396*	0.2268*	0.1289*	0.1609*
																							4:12:00	0.427*	0.456*	0.149*	0.157*			252*	0.2395*	0.2265*	0.1291*	0.1612*
																							4:13:30							253.5*	0.2393*	0.2265*	0.1292*	0.162*
																							4:15:00							255*	0.2395*	0.2263*	0.13*	0.1621*
																							4:16:30	0.428*	0.456*	0.149*	0.157*			256.5*	0.2394*	0.2262*	0.1301*	0.1625*
																							4:18:00							258*	0.239*	0.2261*	0.1302*	0.1625*
																							4:19:30							259.5*	0.2391*	0.2262*	0.13*	0.1631*
																							4:21:00	0.429*	0.456*	0.149*	0.158*			261*	0.239*	0.226*	0.1306*	0.1637*
																							4:22:30							262.5*	0.2388*	0.2257*	0.1311*	0.1637*
																							4:24:00							264*	0.2386*	0.2258*	0.131*	0.1645*
																							4:25:30	0.429*	0.455*	0.149*	0.157*			265.5*	0.2385*	0.2257*	0.1318*	0.1649*
																							4:27:00							267*	0.2388*	0.2255*	0.1323*	0.1651*
																							4:28:30							268.5*	0.2385*	0.2253*	0.1324*	0.1654*
																							4:30:00	0.43*	0.455*	0.149*	0.157*			270*	0.2386*	0.2254*	0.1325*	0.1661*
																							4:31:30							271.5*	0.2383*	0.2252*	0.1335*	0.1663*
																							4:33:00							273*	0.238*	0.2253*	0.1323*	0.167*
																							4:34:30	0.431*	0.455*	0.15*	0.157*			274.5*	0.2383*	0.2251*	0.1334*	0.1675*
																							4:36:00							276*	0.238*	0.225*	0.1333*	0.1678*
																							4:37:30							277.5*	0.2378*	0.2249*	0.1333*	0.168*
																							4:39:00	0.431*	0.454*	0.15*	0.158*			279*	0.2377*	0.2249*	0.1334*	0.1685*
																							4:40:30							280.5*	0.2375*	0.2247*	0.1339*	0.1691*
																							4:42:00							282*	0.2376*	0.2244*	0.134*	0.1695*
																							4:43:30	0.432*	0.454*	0.149*	0.158*			283.5*	0.2374*	0.2246*	0.1339*	0.1701*
																							4:45:00							285*	0.2371*	0.2244*	0.1346*	0.1702*
																							4:46:30							286.5*	0.2373*	0.2242*	0.1344*	0.1707*
																							4:48:00	0.433*	0.454*	0.151*	0.158*			288*	0.237*	0.2242*	0.1343*	0.1711*
																							4:49:30							289.5*	0.2372*	0.2241*	0.1349*	0.172*
																							4:51:00							291*	0.2368*	0.2239*	0.1347*	0.1722*
																							4:52:30	0.433*	0.453*	0.15*	0.158*			292.5*	0.237*	0.2238*	0.1356*	0.1726*
																							4:54:00							294*	0.2367*	0.2238*	0.1348*	0.1734*
																							4:55:30							295.5*
																							4:57:00	0.433*	0.452*	0.15*	0.158*			297*
																							4:58:30							298.5*
																							5:00:00							300*
																							5:01:30	0.434*	0.452*	0.15*	0.158*			301.5*
																							5:03:00							303*
																							5:04:30							304.5*
																							5:06:00	0.434*	0.452*	0.15*	0.158*			306*
																							5:07:30							307.5*
																							5:09:00							309*
																							5:10:30	0.435*	0.452*	0.15*	0.159*			310.5*
																							5:12:00							312*
																							5:13:30							313.5*
																							5:15:00	0.435*	0.451*	0.151*	0.159*			315*
																							5:16:30							316.5*
																							5:18:00							318*
																							5:19:30	0.435*	0.451*	0.15*	0.159*			319.5*
																							5:21:00							321*
																							5:22:30							322.5*
																							5:24:00	0.434*	0.45*	0.15*	0.159*			324*
																							5:25:30							325.5*
																							5:27:00							327*
																							5:28:30	0.435*	0.449*	0.15*	0.159*			328.5*
																							5:30:00							330*
																							5:31:30							331.5*
																							5:33:00	0.435*	0.45*	0.15*	0.159*			333*
																							5:34:30							334.5*
																							5:36:00							336*
																							5:37:30	0.435*	0.449*	0.151*	0.16*			337.5*
																							5:39:00							339*
																							5:40:30							340.5*
																							5:42:00	0.435*	0.449*	0.151*	0.159*			342*
																							5:43:30							343.5
																							5:45:00							345
																							5:46:30	0.435*	0.448*	0.151*	0.159*			346.5
																							5:48:00							348
																							5:49:30							349.5
																							5:51:00	0.436*	0.448*	0.151*	0.16*			351
																							5:52:30							352.5
																							5:54:00							354
																							5:55:30	0.435*	0.447*	0.151*	0.16*			355.5
																							5:57:00							357
																							5:58:30							358.5
																							6:00:00	0.435*	0.447*	0.151*	0.16*			360
																							6:01:30							361.5
																							6:03:00							363
																							6:04:30	0.435*	0.446*	0.151*	0.16*			364.5
																							6:06:00							366
																							6:07:30							367.5
																							6:09:00	0.435*	0.446*	0.152*	0.161*			369
																							6:10:30							370.5
																							6:12:00							372
																							6:13:30	0.435*	0.445*	0.152*	0.161*			373.5
																							6:15:00							375
																							6:16:30							376.5
																							6:18:00	0.435*	0.445*	0.151*	0.161*			378
																							6:19:30							379.5
																							6:21:00							381
																							6:22:30	0.435*	0.444*	0.151*	0.161*			382.5
																							6:24:00							384
																							6:25:30							385.5
																							6:27:00	0.435*	0.444*	0.151*	0.161*			387
																							6:28:30							388.5
																							6:30:00							390
																							6:31:30	0.435*	0.443*	0.152*	0.161*			391.5
																							6:33:00							393
																							6:34:30							394.5
																							6:36:00	0.434*	0.442*	0.152*	0.161*			396
																							6:37:30							397.5
																							6:39:00							399
																							6:40:30	0.434*	0.442*	0.153*	0.161*			400.5
																							6:42:00							402
																							6:43:30							403.5
																							6:45:00	0.434*	0.442*	0.153*	0.161*			405
																							6:46:30							406.5
																							6:48:00							408
																							6:49:30	0.433*	0.441*	0.152*	0.161*			409.5
																							6:51:00							411
																							6:52:30							412.5
																							6:54:00	0.433*	0.441*	0.152*	0.162*			414
																							6:55:30							415.5
																							6:57:00							417
																							6:58:30	0.433*	0.44*	0.151*	0.162*			418.5
																							7:00:00							420
																							7:01:30							421.5
																							7:03:00	0.432*	0.44*	0.153*	0.162*			423
																							7:04:30							424.5
																							7:06:00							426
																							7:07:30	0.432*	0.439*	0.152*	0.162*			427.5
																							7:09:00							429
																							7:10:30							430.5
																							7:12:00	0.432*	0.438*	0.152*	0.162*			432
																							7:13:30							433.5
																							7:15:00							435
																							7:16:30	0.432*	0.438*	0.152*	0.163*			436.5
																							7:18:00							438
																							7:19:30							439.5
																							7:21:00	0.431*	0.437*	0.152*	0.162*			441
																							7:22:30							442.5
																							7:24:00							444
																							7:25:30	0.431*	0.436*	0.152*	0.162*			445.5
																							7:27:00							447
																							7:28:30							448.5
																							7:30:00	0.43*	0.436*	0.152*	0.163*			450
																							7:31:30							451.5
																							7:33:00							453
																							7:34:30	0.43*	0.435*	0.152*	0.164*			454.5
																							7:36:00							456
																							7:37:30							457.5
																							7:39:00	0.429*	0.434*	0.152*	0.164*			459
																							7:40:30							460.5
																							7:42:00							462
																							7:43:30	0.43*	0.434*	0.153*	0.165*			463.5
																							7:45:00							465
																							7:46:30							466.5
																							7:48:00	0.429*	0.434*	0.154*	0.165*			468
																							7:49:30							469.5
																							7:51:00							471
																							7:52:30	0.429*	0.433*	0.153*	0.164*			472.5
																							7:54:00							474
																							7:55:30							475.5
																							7:57:00	0.428*	0.433*	0.153*	0.165*			477
																							7:58:30							478.5
																							8:00:00							480
																							8:01:30	0.427*	0.432*	0.154*	0.164*			481.5
																							8:03:00							483
																							8:04:30							484.5
																							8:06:00	0.427*	0.431*	0.153*	0.165*			486
																							8:07:30							487.5
																							8:09:00							489
																							8:10:30	0.427*	0.43*	0.153*	0.165*			490.5
																							8:12:00							492
																							8:13:30							493.5
																							8:15:00	0.426*	0.43*	0.154*	0.166*			495
																							8:16:30							496.5
																							8:18:00							498
																							8:19:30	0.426*	0.429*	0.154*	0.165*			499.5
																							8:21:00							501
																							8:22:30							502.5
																							8:24:00	0.425*	0.428*	0.154*	0.165*			504
																							8:25:30							505.5
																							8:27:00							507
																							8:28:30	0.424*	0.428*	0.154*	0.166*			508.5
																							8:30:00							510
																							8:31:30							511.5
																							8:33:00	0.424*	0.428*	0.155*	0.165*			513
																							8:34:30							514.5
																							8:36:00							516
																							8:37:30	0.423*	0.427*	0.155*	0.166*			517.5
																							8:39:00							519
																							8:40:30							520.5
																							8:42:00	0.423*	0.426*	0.154*	0.166*			522
																							8:43:30							523.5
																							8:45:00							525
																							8:46:30	0.423*	0.426*	0.155*	0.166*			526.5
																							8:48:00							528
																							8:49:30							529.5
																							8:51:00	0.422*	0.425*	0.155*	0.167*			531
																							8:52:30							532.5
																							8:54:00							534
																							8:55:30	0.421*	0.424*	0.154*	0.167*			535.5
																							8:57:00							537
																							8:58:30							538.5
																							9:00:00	0.421*	0.424*	0.154*	0.166*			540
																							9:01:30							541.5
																							9:03:00							543
																							9:04:30	0.42*	0.422*	0.154*	0.166*			544.5
																							9:06:00							546
																							9:07:30							547.5
																							9:09:00	0.42*	0.422*	0.155*	0.167*			549
																							9:10:30							550.5
																							9:12:00							552
																							9:13:30	0.419*	0.421*	0.156*	0.167*			553.5
																							9:15:00							555
																							9:16:30							556.5
																							9:18:00	0.418*	0.42*	0.155*	0.167*			558
																							9:19:30							559.5
																							9:21:00							561
																							9:22:30	0.418*	0.42*	0.155*	0.168*			562.5
																							9:24:00							564
																							9:25:30							565.5
																							9:27:00	0.417*	0.419*	0.154*	0.167*			567
																							9:28:30							568.5
																							9:30:00							570
																							9:31:30	0.416*	0.418*	0.156*	0.168*			571.5
																							9:33:00							573
																							9:34:30							574.5
																							9:36:00	0.416*	0.417*	0.155*	0.168*			576
																							9:37:30							577.5
																							9:39:00							579
																							9:40:30	0.415*	0.417*	0.157*	0.169*			580.5
																							9:42:00							582
																							9:43:30							583.5
																							9:45:00	0.415*	0.416*	0.156*	0.169*			585
																							9:46:30							586.5
																							9:48:00							588
																							9:49:30	0.414*	0.415*	0.157*	0.169*			589.5
																							9:51:00							591
																							9:52:30							592.5
																							9:54:00	0.413*	0.414*	0.157*	0.169*			594
																							9:55:30							595.5
																							9:57:00							597
																							9:58:30	0.412*	0.413*	0.156*	0.17*			598.5
																							10:00:00
																							10:01:30
																							10:03:00	0.412*	0.413*	0.156*	0.17*
																							10:04:30
																							10:06:00
																							10:07:30	0.412*	0.412*	0.155*	0.17*
																							10:09:00
																							10:10:30
																							10:12:00	0.411*	0.411*	0.156*	0.171*
																							10:13:30
																							10:15:00
																							10:16:30	0.41*	0.411*	0.157*	0.17*
																							10:18:00
																							10:19:30
																							10:21:00	0.409*	0.41*	0.157*	0.17*
																							10:22:30
																							10:24:00
																							10:25:30	0.409*	0.409*	0.157*	0.171*
																							10:27:00
																							10:28:30
																							10:30:00	0.408*	0.408*	0.157*	0.171*
																							10:31:30
																							10:33:00
																							10:34:30	0.407*	0.407*	0.157*	0.172*
																							10:36:00
																							10:37:30
																							10:39:00	0.407*	0.406*	0.157*	0.172*
																							10:40:30
																							10:42:00
																							10:43:30	0.406*	0.406*	0.159*	0.172*
																							10:45:00
																							10:46:30
																							10:48:00	0.405*	0.405*	0.159*	0.172*
																							10:49:30
																							10:51:00
																							10:52:30	0.404*	0.403*	0.157*	0.172*
																							10:54:00
																							10:55:30
																							10:57:00	0.404*	0.403*	0.157*	0.172*
																							10:58:30
																							11:00:00
																							11:01:30	0.403*	0.402*	0.158*	0.172*
																							11:03:00
																							11:04:30
																							11:06:00	0.402*	0.401*	0.158*	0.172*
																							11:07:30
																							11:09:00
																							11:10:30	0.402*	0.4*	0.157*	0.172*
																							11:12:00
																							11:13:30
																							11:15:00	0.4*	0.399*	0.158*	0.172*
																							11:16:30
																							11:18:00
																							11:19:30	0.4*	0.398*	0.157*	0.172*
																							11:21:00
																							11:22:30
																							11:24:00	0.399*	0.397*	0.158*	0.172*
																							11:25:30
																							11:27:00
																							11:28:30	0.398*	0.397*	0.158*	0.174*
																							11:30:00
																							11:31:30
																							11:33:00	0.398*	0.396*	0.159*	0.174*
																							11:34:30
																							11:36:00
																							11:37:30	0.397*	0.395*	0.158*	0.173*
																							11:39:00
																							11:40:30
																							11:42:00	0.396*	0.394*	0.158*	0.174*
																							11:43:30
																							11:45:00
																							11:46:30	0.395*	0.393*	0.158*	0.175*
																							11:48:00
																							11:49:30
																							11:51:00	0.395*	0.392*	0.159*	0.175*
																							11:52:30
																							11:54:00
																							11:55:30	0.394*	0.391*	0.159*	0.175*
																							11:57:00
																							11:58:30
																							12:00:00	0.393*	0.39*	0.16*	0.175*
																							12:01:30
																							12:03:00
																							12:04:30	0.392*	0.389*	0.16*	0.175*
																							12:06:00
																							12:07:30
																							12:09:00	0.391*	0.388*	0.159*	0.175*
																							12:10:30
																							12:12:00
																							12:13:30	0.391*	0.387*	0.159*	0.175*
																							12:15:00
																							12:16:30
																							12:18:00	0.389*	0.386*	0.16*	0.175*
																							12:19:30
																							12:21:00
																							12:22:30	0.389*	0.386*	0.16*	0.176*
																							12:24:00
																							12:25:30
																							12:27:00	0.388*	0.384*	0.159*	0.175*
																							12:28:30
																							12:30:00
																							12:31:30	0.387*	0.383*	0.16*	0.176*
																							12:33:00
																							12:34:30
																							12:36:00	0.386*	0.382*	0.16*	0.177*
																							12:37:30
																							12:39:00
																							12:40:30	0.385*	0.381*	0.161*	0.177*
																							12:42:00
																							12:43:30
																							12:45:00	0.385*	0.381*	0.162*	0.177*
																							12:46:30
																							12:48:00
																							12:49:30	0.384*	0.379*	0.163*	0.177*
																							12:51:00
																							12:52:30
																							12:54:00	0.383*	0.378*	0.163*	0.178*
																							12:55:30
																							12:57:00
																							12:58:30	0.382*	0.377*	0.162*	0.178*
																							13:00:00
																							13:01:30
																							13:03:00	0.381*	0.376*	0.161*	0.178*
																							13:04:30
																							13:06:00
																							13:07:30	0.38*	0.375*	0.162*	0.178*
																							13:09:00
																							13:10:30
																							13:12:00	0.38*	0.374*	0.162*	0.18*
																							13:13:30
																							13:15:00
																							13:16:30	0.379*	0.373*	0.162*	0.179*
																							13:18:00
																							13:19:30
																							13:21:00	0.378*	0.373*	0.162*	0.179*
																							13:22:30
																							13:24:00
																							13:25:30	0.377*	0.371*	0.162*	0.179*
																							13:27:00
																							13:28:30
																							13:30:00	0.376*	0.37*	0.164*	0.18*
																							13:31:30
																							13:33:00
																							13:34:30	0.375*	0.369*	0.164*	0.18*
																							13:36:00
																							13:37:30
																							13:39:00	0.375*	0.368*	0.165*	0.182*
																							13:40:30
																							13:42:00
																							13:43:30	0.374*	0.367*	0.165*	0.182*
																							13:45:00
																							13:46:30
																							13:48:00	0.373*	0.366*	0.167*	0.184*
																							13:49:30
																							13:51:00
																							13:52:30	0.372*	0.365*	0.165*	0.183*
																							13:54:00
																							13:55:30
																							13:57:00	0.372*	0.364*	0.166*	0.183*
																							13:58:30
																							14:00:00

[truncated: 34 more sheets: Figure 3b, Figure 4a, Figure 4b, Figure 4d, Figure 5a, Figure 5b, Figure 5c, Figure 5d, Figure 6a, Figure 6b, Figure 6c, Figure 6d, Figure 6e, Figure 6f, Figure 6g, Supplemental figure 1a, Supplemental figure 1b, Supplemental figure 1c, Supplemental figure 1d, Supplemental figure 1e …]
